# Supplementary material for: Metabolic adjustments of blood-stage Plasmodium falciparum in response to sublethal pyrazoleamide exposure
Source: Sci Rep. 2022 Jan 21;12:1167. doi: 10.1038/s41598-022-04985-7 (PMC8782945; doi:10.1038/s41598-022-04985-7)
Supplement: Supplementary file 2 — Supplementary Table S1. [file 41598_2022_4985_MOESM2_ESM.xlsx]

## Sheet: green markers
Table S1 (Sheet 1): Plasmodium genes shown using green markers in Figure 2C of the maintext. Note that new gene IDs are not available for all genes, annotated using NONE in Column B; for such genes, we performed nucleotide blast (https://blast.ncbi.nlm.nih.gov/Blast.cgi) using their probe-nucleotide sequences to identify their putative function, listed in Column C (italics). Using nucleotide blas…
Old Gene IDs	New Gene IDs	Protein description	FC_0h		Absolute of log2(FC_0h_PYZ/FC_0h_CTL)
			CTL	PYZ
PF13_0088	PF3D7_1315800	transcription factor MYB1	12.1207	0.793708	3.93272
PF14_0578	PF3D7_1460600	inner membrane complex sub-compartment protein 3	0.654152	9.26863	3.82466
Pfa_asR_7548	NONE	antisense RNA	12.316	0.933004	3.7225
PF10_0297	PF3D7_1030400	conserved Plasmodium protein, unknown function	12.6826	0.971882	3.70593
PFD0615c	PF3D7_0412400	erythrocyte membrane protein 1, PfEMP1	1.02512	13.1839	3.68491
MAL7P1.142	NONE	NONE	5.31025	0.471019	3.49492
PFC1010w	PF3D7_0322600	conserved Plasmodium protein, unknown function	28.0441	2.52956	3.47074
Pfa_asR_161	NONE	antisense RNA	2.02093	19.7583	3.28937
Pfa_npcR_6894	NONE	small non-protein-coding RNA	1.15214	0.121058	3.25053
1396.pre-tRNA-Met-1	PF3D7_1438300	tRNA methionine	1.48606	13.4475	3.17777
PF11_0070	PF3D7_1105900	conserved Plasmodium membrane protein, unknown function	7.55092	0.870959	3.11598
PF11_0527	PF3D7_1112700	conserved Plasmodium protein, unknown function	1.89692	15.4355	3.02452
PF14_0194	PF3D7_1420000	splicing factor 3B subunit 4, putative	4.41807	0.585497	2.91568
MAL5_18S	PF3D7_0531600	18S ribosomal RNA	7.24655	0.977428	2.89023
PF13_0047	PF3D7_1308700	conserved Plasmodium protein, unknown function	0.953943	7.07127	2.88999
PF13_0075	PF3D7_1301800	surface-associated interspersed protein 13.1 (SURFIN 13.1), pseudogene	1.50085	0.209355	2.84176
MAL13_tRNA_Gly1	PF3D7_1370200	tRNA Glycine	1.17348	0.169912	2.78794
Pfa_npcR_6502a	NONE	small non-protein-coding RNA	40.3079	5.86317	2.78131
Pfa_asR_6857	NONE	antisense RNA	1.63754	11.1509	2.76756
PF11_0434	PF3D7_1142200	conserved Plasmodium protein, unknown function	1.50401	10.0234	2.73648
MAL13P1.212	PF3D7_1342500	sporozoite protein essential for cell traversal	1.53593	0.233402	2.71822
PF07TR001	NONE	unspecified product	8.12095	1.23731	2.71444
PFL0500w	PF3D7_1210000	50S ribosomal protein L1, apicoplast, putative	0.964148	6.31684	2.71188
PF07_0127	PF3D7_0730400	IMP1-like protein, putative	2.2846	0.351849	2.69891
PF13_0069a	PF3D7_1312500	conserved Plasmodium protein, unknown function	1.25725	0.194068	2.69563
PFB0425c	PF3D7_0209400	conserved protein, unknown function	1.91406	0.299308	2.67693
PFI0845w	PF3D7_0917300	conserved Plasmodium membrane protein, unknown function	0.510801	3.25798	2.67314
A-type_18S:rRNA	NONE	ribosomal RNA (putative)	6.34115	1.0203	2.63576
MAL7_tRNA_Lys2	PF3D7_0707100	tRNA Lysine	1.10544	0.185845	2.57245
S-type_18S:rRNA	NONE	ribosomal RNA (putative)	3.25289	0.550419	2.56312
PF10_0163	PF3D7_1016800	Plasmodium exported protein (PHISTc), unknown function	0.441126	0.0752107	2.55218
PF11_0411	PF3D7_1140000	carbonic anhydrase	0.468606	2.72431	2.53944
Pfa_starR_353	NONE	subtelomeric-associated-repeat non-protein coding RNA	0.573494	0.0991134	2.53263
PFL0245w	PF3D7_1204900	probable protein, unknown function	0.76636	0.133609	2.52
PFA0610c	PF3D7_0112800	Plasmodium exported protein (hyp11), unknown function	0.324533	0.0566169	2.51906
PFI0850w	PF3D7_0917400	conserved Plasmodium protein, unknown function	0.484179	2.7379	2.49946
MAL1_5.8S:rRNA	NONE	ribosomal RNA (putative)	7.94695	1.40673	2.49805
PFI0330c	PF3D7_0906700	leucine-rich repeat protein	1.74148	9.64993	2.4702
PF13_0272	PF3D7_1352500	thioredoxin-related protein, putative	1.36418	7.48922	2.45678
MAL13P1.162	PF3D7_1330300	DnaJ protein, putative	2.18898	11.7739	2.42727
PFA0265c	PF3D7_0105400	conserved Plasmodium protein, unknown function	0.595186	3.20094	2.42709
Pfa_asR_6546	NONE	antisense RNA	1.15797	0.216443	2.41953
PFB0385w	PF3D7_0208500	acyl carrier protein	1.25323	6.68247	2.41472
PFF0405c	PF3D7_0608200	conserved Plasmodium protein, unknown function	1.75648	9.27149	2.40012
MAL13P1.139	PF3D7_1325600	mitochondrial fission 1 protein, putative	0.998337	5.26203	2.39802
PFD1110w	PF3D7_0423500	glideosome associated protein with multiple membrane spans 2	0.565983	2.96742	2.39038
PFE0030c	PF3D7_0500600	stevor, pseudogene	0.732733	3.8121	2.37922
PF10_0231	PF3D7_1023800	conserved Plasmodium protein, unknown function	0.869937	0.16751	2.37666
PFB0340c	PF3D7_0207600	serine repeat antigen 5	1.53823	7.94515	2.36881
PF11_0338	PF3D7_1132800	aquaglyceroporin	0.613448	3.16656	2.3679
Pfa_snoscaR_10	PF3D7_1109600	small nucleolar RNA SNORD127	2.73966	0.53166	2.36542
PFA0690w	PF3D7_0114300	exported protein family 4, pseudogene	2.63451	13.3363	2.33975
PF10_0020	PF3D7_1001600	exported lipase 2	1.69493	8.50657	2.32735
PFE0075c	PF3D7_0501500	rhoptry-associated protein 3	0.520164	2.59621	2.31937
PF08_0057	PF3D7_0817800	conserved Plasmodium protein, unknown function	0.780063	3.87118	2.31111
PF14_0491	PF3D7_1451600	LCCL domain-containing protein	1.00282	4.9238	2.29571
MAL13_tRNA_Cys1	PF3D7_1370100	tRNA Cysteine	1.09655	0.224909	2.28556
PF14_0211	PF3D7_1421900	copper transporter, putative	0.971194	4.72346	2.28201
PFD0075w	PF3D7_0401700	Plasmodium exported protein, unknown function, pseudogene	7.96316	38.4608	2.27198
PF14TR007	NONE	unspecified product	2.65012	12.7141	2.2623
MAL5_tRNA_Leu1	PF3D7_0510600	tRNA Leucine	6.18288	1.30477	2.24449
MAL11_rRNA	PF3D7_1148600	18S ribosomal RNA	3.07712	0.658701	2.22388
PFC0176c	PF3D7_0303900	phosphatidylethanolamine-binding protein, putative	1.06713	4.96755	2.2188
PFL2505c	PF3D7_1252100	rhoptry neck protein 3	0.59894	2.77137	2.21012
PFL2510w	PF3D7_1252200	chitinase	0.819378	0.177386	2.20764
PF14_0183	PF3D7_1418800	signal recognition particle RNA	4.08603	0.885422	2.20626
MAL13P1.247	PF3D7_1349000	conserved Plasmodium protein, unknown function	1.51821	6.98245	2.20136
PFF1555w	PF3D7_0632000	rifin	25.0394	5.46238	2.1966
PF10_0070a	PF3D7_1007100	conserved Plasmodium protein, unknown function	1.43926	6.59577	2.19621
PFF0015c	PF3D7_0600300	rifin	11.8334	2.59925	2.18669
PFA0715c	PF3D7_0114800	Plasmodium exported protein (hyp7), unknown function	27.8854	6.12804	2.18601
PF14_0330	PF3D7_1434900	conserved Plasmodium protein, unknown function	0.594938	2.70132	2.18285
PF11_0091	PF3D7_1107800	AP2 domain transcription factor, putative	0.923835	4.19288	2.18224
PFL1945c	PF3D7_1240100	early transcribed membrane protein 12	0.547103	0.122149	2.16317
PF08_0118	PF3D7_0805300	conserved Plasmodium protein, unknown function	0.558746	0.125251	2.15737
MAL7_tRNA_Leu1	PF3D7_0714800	tRNA Leucine	2.20978	0.497798	2.15027
PF12TR016	PF3D7_1245700	unspecified product	1.48133	0.334606	2.14636
PFA0105w	PF3D7_0102100	stevor, pseudogene	3.96206	0.895885	2.14487
PF14TR011	PF3D7_1478900	unspecified product	0.563933	2.49118	2.14323
PFC0600w	PF3D7_0314500	conserved Plasmodium protein, unknown function	0.906776	3.99153	2.13812
PF08_tmp2	PF3D7_0801200	5.8S ribosomal RNA	4.50072	1.02602	2.13309
PFL0300c	PF3D7_1206000	shewanella-like protein phosphatase 2	0.466007	2.03478	2.12645
Pfa_npcR_6853	NONE	NONE	2.63046	0.603946	2.12282
PF10_0288	PF3D7_1029500	conserved Plasmodium protein, unknown function	2.09407	0.481657	2.12023
PF13_0012	PF3D7_1302200	protein UIS3	0.408866	0.0947295	2.10974
MAL7_tRNA_Tyr1	PF3D7_0702800	tRNA Tyrosine	1.1099	0.2579	2.10554
Pfa_asR_7292	NONE	antisense RNA	0.83984	0.196897	2.09267
Pfa_npcR_7603	NONE	small non-protein-coding RNA	1.6015	0.377387	2.08531
PF14_0625	PF3D7_1465700	plasmepsin VIII, putative	0.958728	4.04538	2.07708
PFA0005w	PF3D7_0100100	erythrocyte membrane protein 1, PfEMP1	1.73593	7.30422	2.07302
PFA0590w	PF3D7_0112200	multidrug resistance-associated protein 1	15.1303	63.4195	2.06749
PF14_0102	PF3D7_1410400	rhoptry-associated protein 1	0.521709	2.17287	2.05828
PFL2545c	PF3D7_1252900	Plasmodium exported protein, unknown function	0.168067	0.0405793	2.05022
PF11_0227	PF3D7_1121900	serine/threonine protein kinase, putative	2.02963	8.38517	2.04662
PF14_0369	PF3D7_1439000	copper transporter	1.28328	5.29998	2.04615
PF14_0575	PF3D7_1460200	conserved Plasmodium protein, unknown function	1.03199	4.24609	2.04071
PF14_0693	PF3D7_1472500	conserved Plasmodium protein, unknown function	0.711033	2.9239	2.03991
RNAzID:2916	NONE	NONE	1.14387	4.66668	2.02848
PFB0965c	PF3D7_0221600	Plasmodium exported protein, unknown function, pseudogene	1.15944	4.71052	2.02245
PF11_0464	PF3D7_1145200	serine/threonine protein kinase, putative	0.72007	2.92517	2.02231
MAL13P1.213	PF3D7_1342700	DNA-directed RNA polymerases I, II, and III subunit RPABC4, putative	1.46754	0.363064	2.01511
PFB0345c	PF3D7_0207700	serine repeat antigen 4	1.93199	7.74303	2.00281

## Sheet: red markers
Table S1 (Sheet 2): Plasmodium genes shown using red markers in Figure 2C of the maintext. Note that new gene IDs are not available for all genes, annotated using NONE in Column B; for such genes, we performed nucleotide blast (https://blast.ncbi.nlm.nih.gov/Blast.cgi) using their probe-nucleotide sequences to identify their putative function, listed in Column C (italics). Abbreviations: CTL, unt…
Old Gene IDs	New Gene IDs	Protein description	FC_0h		Absolute of log2(FC_0h_PYZ/FC_0h_CTL)
			CTL	PYZ
PFA0015c	PF3D7_0100300	erythrocyte membrane protein 1, PfEMP1	0.945301	69.4708	6.19949
MAL7_18Sa	NONE	ribosomal RNA	33.2686	0.607182	5.77589
PF13TR011	NONE	ribosomal RNA	33.3202	0.610368	5.77057
MAL1_18s	PF3D7_0112300	18S ribosomal RNA	24.1212	0.737271	5.03196
PF11_0441	PF3D7_1142900	conserved Plasmodium protein, unknown function	0.526455	15.2658	4.85785
MAL7_18S	PF3D7_0725600	18S ribosomal RNA	24.0248	0.969383	4.63132
MAL11/13_5.8S:rRNA	NONE	ribosomal RNA	22.9026	1.08713	4.39692
MAL8P1.220	PF3D7_0700100	erythrocyte membrane protein 1, PfEMP1	27.6676	1.47634	4.2281
