# Supplementary material for: Metabolic adjustments of blood-stage Plasmodium falciparum in response to sublethal pyrazoleamide exposure
Source: Sci Rep. 2022 Jan 21;12:1167. doi: 10.1038/s41598-022-04985-7 (PMC8782945; doi:10.1038/s41598-022-04985-7)
Supplement: Supplementary file 3 — Supplementary Table S2. [file 41598_2022_4985_MOESM3_ESM.xlsx]

## Sheet: Main
Table S2: Alteration in malaria parasite gene sets available in the MPMP database (https://mpmp.huji.ac.il/). To quantify a gene-set alteration, we computed FC_gene (see methods in the maintext) under each perturbation (FOS, APIC, HXAN, or PYZ) and considered an |FC_gene| greater than or equal to two as substantial. Columns C-F list the percentage of genes within each gene set that are substantia…
Gene set description	Total genes	FOS	APIC	HXAN	PYZ
MSP1 as an anchor in merozoite invasion	5	0.2	0	0.8	1
Merozoite protein complexes	16	0.0625	0.125	0.8125	0.9375
Model for merozoite invasion	8	0	0	1	0.875
Role of the PfRh5/PfRipr/CyRPA Complex during Invasion of Erythrocytes	5	0	0	1	0.8
Proteolytic processing of the MSP1/6/7 complex	4	0	0	1	0.75
Roles of rhoptry neck proteins during invasion	4	0	0	1	0.75
Merozoite ligands, their erythrocyte receptors	19	0	0.105263	0.789474	0.684211
Rhoptry neck and bulb proteins during and after invasion	31	0.0322581	0.16129	0.612903	0.677419
cGMP/PKG signalling in egress/invasion	11	0.0909091	0.0909091	0.545455	0.636364
Functional annotation of merozoite invasion-related proteins	90	0.0888889	0.0888889	0.488889	0.633333
Parasite invasion ligands and human erythrocyte receptors	10	0	0.2	0.7	0.6
Location of lipid raft-associated proteins	41	0.0487805	0.097561	0.463415	0.585366
Possible reasons for increased permeability of host cell membrane	7	0	0.142857	0.428571	0.571429
Proteins associated with detergent-resistant membrane (DRM)	7	0	0	0.428571	0.571429
Subcellular localization of proteins involved in invasion	96	0.0729167	0.114583	0.427083	0.5625
Localization of the key cyclic nucleotide signaling components in a merozoite prior to egress	14	0.142857	0.0714286	0.285714	0.5
Merozoite egress	6	0	0	0.333333	0.5
Pathways of peptide export from the mitochondrion	4	0	0	0.25	0.5
Models for selenocysteine incorporation	4	0	0	0	0.5
MSPDBL and MSP1 mediate merozoite invasion	16	0.0625	0	0.375	0.4375
Domains of merozoite surface proteins	14	0	0.142857	0.571429	0.428571
Genes coding for GPI-anchored membrane proteins	31	0	0.0645161	0.322581	0.419355
Pellicle formation in the merozoite	22	0	0.0909091	0.136364	0.409091
Components of the linear motor responsible for merozoite motility in invasion	50	0.1	0.04	0.26	0.4
Proteins of erythrocyte-derived microvesicles	19	0.0526316	0.105263	0.421053	0.368421
Different kinesins with different roles	6	0	0	0	0.333333
Heterochromatin structure of the telomeric and subtelomeric regions	6	0	0	0	0.333333
Schematic map of the mitochondrial genome	3	0	0	0	0.333333
Phosphatidylinositol 3-kinase (PI3K)-controlled endocytosis of host cell hemoglobin	3	0	0	0	0.333333
Model of reaction schemes showing possible ADP-ribosylation and deacetylation outcomes of the sirtuin reaction	3	0	0	0	0.333333
Gametocyte IMC and plate formation	31	0.0967742	0.0322581	0.290323	0.322581
Stage-specific involvement of cyclic nucleotide signaling components and calcium-dependent protein kinases	16	0.0625	0.1875	0.25	0.3125
Localization and function of some Hsp40s and Hsp70s	21	0.285714	0.142857	0.047619	0.285714
Properties of proteins exported to erythrocyte	39	0.307692	0.230769	0.230769	0.282051
Chaperones associate with proteins in various iRBC locations	36	0	0.0277778	0.25	0.277778
Parasite proteins co-exported with Hsp70x	36	0	0.0277778	0.25	0.277778
Potential PKG substrates in schizonts	40	0.025	0.025	0.175	0.275
Components of exosomes	37	0.027027	0.0540541	0.27027	0.27027
Actin and filaments	31	0.0967742	0.0967742	0.129032	0.258065
Exported proteins containing a PHIST domain	79	0.189873	0.164557	0.177215	0.253165
Apicoplast Kae1api-protein interactions	4	0	0	0	0.25
Repetitive sequences in P. falciparum proteins	26	0.307692	0.192308	0.384615	0.230769
Proteins of detergent-resistant membranes	136	0.0735294	0.0441176	0.176471	0.213235
Molecular motor prototypes	48	0.125	0.125	0.208333	0.208333
Protein-Protein Interactions between Human Erythrocytes and Plasmodium falciparum	59	0.0169492	0.118644	0.152542	0.20339
Role of perforin 1 in merozoite egress	5	0	0.2	0	0.2
Mechanisms of crosstalk between autophagy and double-strand break repair	10	0.1	0	0.1	0.2
Putative role of PfSR25 in activation of Ca2+ signaling and stress survival	5	0	0	0.2	0.2
Artemisinin - effect of drug on gene transcription	116	0.181034	0.137931	0.172414	0.198276
Control of microtubule assembly	26	0.0769231	0.0384615	0.115385	0.192308
Methotrexate - effect of drug on gene transcription	125	0.264	0.176	0.176	0.192
Co-inhibition of S-adenosylmethionine decarboxylase/ornithine decarboxylase effect on gene expression	396	0.118687	0.0707071	0.164141	0.191919
Activation of the calcium and cAMP signaling pathway by melatonin	16	0	0	0.0625	0.1875
Signaling machinery in malaria parasites	27	0.037037	0.0740741	0.148148	0.185185
Important interacting proteins	159	0.0754717	0.0251572	0.150943	0.18239
Putative flagellar proteins	33	0.0909091	0.0606061	0.030303	0.181818
Myristoylated proteins	44	0.204545	0.0227273	0.181818	0.181818
Chloramphenicol - effect of drug on gene transcription	111	0.189189	0.135135	0.162162	0.18018
Methyl Methanesulfonate - effect of drug on gene transcription	39	0.230769	0.179487	0.153846	0.179487
Epigenetic switching mechanisms	39	0.025641	0.025641	0.153846	0.179487
Protein kinase G-dependent phosphorylation in schizonts	56	0.0535714	0.0357143	0.178571	0.178571
Exported proteins of Plasmodium falciparum with confirmed location	102	0.215686	0.156863	0.147059	0.176471
Arginine and proline metabolism	17	0	0.0588235	0.0588235	0.176471
Fatty acids elongation in the endoplasmic reticulum	23	0.0434783	0.0434783	0.0434783	0.173913
Transcripts translationally regulated in asexual blood stages	286	0.0699301	0.0454545	0.153846	0.171329
Schematic representations of protein S-acyl transferases and their salient protein features	12	0.166667	0.333333	0	0.166667
Events in merozoite egress	6	0.166667	0.166667	0.5	0.166667
Protein acetylation and lysine aminoacylation	12	0.25	0.0833333	0	0.166667
Mitochondrial division	12	0	0	0.0833333	0.166667
Microtubule organization at the centrosome	12	0.0833333	0	0	0.166667
Epigenetic regulation of specific genes and gene families in Plasmodium falciparum	6	0	0	0	0.166667
Regulation of spindle microtubule dynamics	49	0.0612245	0.0816327	0.0612245	0.163265
Transcriptomic response of dihydroartemisinin (DHA) treated K1 strain trophozoites	80	0.1125	0.125	0.2	0.1625
Geldanamycin - effect of drug on gene transcription	138	0.282609	0.202899	0.15942	0.15942
Top ranked surface exposed proteins	132	0.0530303	0.0681818	0.0833333	0.159091
Proteins with conserved phosphatase related superfamily domains	38	0.0263158	0.0263158	0.0263158	0.157895
ADP ribosylation factors functions in the secretory pathway	19	0.0526316	0	0.0526316	0.157895
Protein kinase coding genes	108	0.12037	0.0740741	0.0925926	0.157407
Characteristics of Plasmodium falciparum export proteins that remodel infected erythrocyte	45	0.2	0.133333	0.222222	0.155556
Protein phosphorylation	103	0.0970874	0.0582524	0.0582524	0.15534
Proguanil - effect of drug on gene transcription	123	0.317073	0.186992	0.138211	0.154472
Mitochondrial disulfide relay system	13	0	0	0.0769231	0.153846
Atovaquone - effect of drug on gene transcription	112	0.232143	0.160714	0.160714	0.151786
Import and export through the nuclear pore	20	0	0	0.05	0.15
Phosphopoteome - Wu et al, 2009	127	0.0944882	0.0866142	0.133858	0.149606
DNA binding proteins with AP2 domain(s)	27	0.037037	0	0.111111	0.148148
Putatively exported proteins in early gametocyte proteome	63	0.206349	0.126984	0.126984	0.142857
Parasite encoded proteins associated with the membrane of infected erythrocytes	49	0.0408163	0.0204082	0.142857	0.142857
Centriole proteins	21	0.047619	0	0	0.142857
Mitochondrial copper transport pathways to cytochrome C oxidase subunits	21	0	0	0.047619	0.142857
Subunit composition of the yeast OST (oligosaccharyltransferase) complex	7	0	0	0.285714	0.142857
Sterol transport and phosphatidylinositol 4-phosphate transfer between endoplasmic reticulum and Golgi membranes	7	0.142857	0	0	0.142857
Chromatin dynamics controlling temporal regulation of var gene expression	7	0.142857	0	0.142857	0.142857
Chloroquine - effect of drug on gene transcription	121	0.173554	0.0991736	0.14876	0.140496
Proteome of the parasitophorous vacuole	73	0.0958904	0.0273973	0.164384	0.136986
Proteins released from infected cells during rupture	162	0.0308642	0.0246914	0.0987654	0.135802
Interactome of the Ser/Thr Protein Phosphatase type 1	96	0.0729167	0.0104167	0.0416667	0.135417
LysoPC depletion induces gene activity	37	0.027027	0	0	0.135135
Differentially expressed genes in 3D7 strain treated for 5h with melatonin	89	0.0674157	0.0786517	0.0786517	0.134831
Compartmentation of redox metabolism	30	0.0666667	0.0666667	0.0666667	0.133333
Proteins of the parasitophorous vacuolar membrane	15	0.0666667	0.0666667	0.2	0.133333
Tubulin and microtubules	30	0	0.0333333	0	0.133333
Peptidases and proteases	128	0.0546875	0.0078125	0.0546875	0.132812
Subcellular localization of exported proteins	31	0.258065	0.0967742	0.290323	0.129032
Hsp70 machinery interacts with J-domains	39	0.0769231	0.0512821	0.0512821	0.128205
Effect of hyperoxia on gene expression	141	0.0921986	0.0283688	0.106383	0.12766
Network analysis of drCDC-UNK proteins and their potential protein interactions	127	0.0708661	0.015748	0.0629921	0.125984
HSP90-R2TP complex (yeast)	8	0.125	0.125	0	0.125
Enzyme involved in protein degradation within mitochondria	16	0.0625	0	0.0625	0.125
Mechanism of ubiquitin transfer	16	0.0625	0	0.0625	0.125
The Atg8 and Atg12 ubiquitin-like conjugation systems	8	0	0	0	0.125
Enhanced protein degradation by branched ubiquitin chains	8	0.125	0	0	0.125
Food vacuole proteome	113	0.0884956	0.0442478	0.0973451	0.123894
Putative organization of the kinetochore	42	0.0952381	0.0714286	0.047619	0.119048
N-myristoylation, S-palmitoylation and prenylation of proteins	34	0.117647	0.147059	0.0294118	0.117647
Approved drugs with anti-malarial activity and their possible targets	34	0.0882353	0.0588235	0.0294118	0.117647
Crosstalk between ubiquitination and SUMOylation	17	0	0.0588235	0.117647	0.117647
Maturation of snRNAs requires nuclear and cytoplasmic regulatory steps	17	0.0588235	0	0	0.117647
Established and putative Maurer’s clefts proteins	148	0.209459	0.148649	0.162162	0.114865
Purine metabolism	35	0.0285714	0.0857143	0.0857143	0.114286
Structure of the mitotic centrosome	35	0.0857143	0.0571429	0	0.114286
Exportome - compiled from various sources	528	0.225379	0.168561	0.159091	0.113636
Proteins predicted to be involved in cell cycle regulatory network	53	0.0188679	0.0188679	0.0188679	0.113208
Structure and processing of pre rRNA	45	0.0888889	0.111111	0.0666667	0.111111
Glyoxalase metabolism	9	0	0.111111	0	0.111111
Mitochondrial antioxidant system	18	0.166667	0.0555556	0.0555556	0.111111
Differential proteome analysis under drug treatment	90	0.0444444	0.0444444	0.0888889	0.111111
Biogenesis and functions of mitochondrial cytochrome c	18	0	0	0.0555556	0.111111
CoA biosynthesis	9	0.111111	0	0.111111	0.111111
Glycine and Serine metabolism	9	0	0	0	0.111111
Functional orthologs of known cell cycle proteins in E. coli	428	0.0771028	0.0373832	0.0841121	0.109813
Tafenoquine - effect of drug on gene transcription	129	0.124031	0.0697674	0.116279	0.108527
Mitochondrial electron flow	37	0	0	0.027027	0.108108
Transfer of polyubiquinated proteins to the 26S proteasome	37	0.027027	0	0.0540541	0.108108
HP1 enrichment values	401	0.25187	0.194514	0.119701	0.107232
Total palmitome of Plasmodium falciparum	365	0.090411	0.060274	0.10411	0.106849
Candidate genes related to virulence	493	0.229209	0.172414	0.172414	0.103448
Kinetochores power chromosome movements in mitosis	87	0.0574713	0.0344828	0.0229885	0.103448
Hemoglobin digestion	29	0.0689655	0.0344828	0.103448	0.103448
The ART proteome	49	0.0612245	0.0612245	0.0816327	0.102041
Differentially expressed genes in different stages treated with cAMP	209	0.0861244	0.0813397	0.0478469	0.100478
Doxycycline - effect of drug on gene transcription	120	0.2	0.141667	0.158333	0.1
Drug targets	120	0.00833333	0.00833333	0.0583333	0.1
Classical clathrin-mediated vesicular transport	40	0.075	0	0.05	0.1
Possible regulators of gene regulation during commitment and gametocytogenesis	20	0.15	0	0.05	0.1
Protein export in gametocytes	10	0.3	0	0.2	0.1
RNA polymerase I transcribes rRNA	10	0	0	0	0.1
Telomerase and some telomerase associated proteins	10	0.1	0	0	0.1
Topogenesis of the Rieske FeS protein	10	0.1	0	0	0.1
Phosphatome - Phosphatases of Plasmodium falciparum	71	0.028169	0.0422535	0.028169	0.0985915
Calcium – calmodulin activation of protein kinases	21	0.190476	0.047619	0.142857	0.0952381
Lipolytic enzymes	21	0.047619	0.047619	0.0952381	0.0952381
Phosphoproteome - Lasonder et al 2011	569	0.0615114	0.026362	0.0878735	0.0949033
Plasmodium falciparum chromatin landscape	32	0.03125	0.03125	0	0.09375
Classical COPI-mediated vesicular transport	32	0.0625	0	0.0625	0.09375
Phosphoproteome of the merozoite	482	0.0539419	0.0248963	0.0788382	0.093361
Lysine acetylated proteins	764	0.0732984	0.0471204	0.0706806	0.091623
Exported parasite proteins associated with Maurer’s clefts	11	0.181818	0.181818	0.0909091	0.0909091
Domain structures of the putative lipolytic enzymes	22	0.0909091	0.0909091	0.136364	0.0909091
Assisted assembly of Sm-class snRNPs	11	0.181818	0.0909091	0.0909091	0.0909091
Chromatin modifying proteins	33	0.0909091	0.0606061	0	0.0909091
The ATG autophagic pathway	22	0.0454545	0.0454545	0.136364	0.0909091
Prenylated proteins	33	0.0909091	0.030303	0.0606061	0.0909091
Domains binding modified histones	22	0.0909091	0	0.0454545	0.0909091
Shared themes in cascading Rab and phosphoinositide pathways	22	0	0	0	0.0909091
Thioredoxin, Glutaredoxin and Peroxiredoxin	22	0.0909091	0	0.136364	0.0909091
Dolichol metabolism	11	0.0909091	0	0	0.0909091
Kinetochore–microtubule attachment and kinetochore oscillations	11	0	0	0.0909091	0.0909091
Protein-lysine methylation and demethylation	11	0	0	0	0.0909091
Cotranslational cleavage of N-terminal methionine residues and N-terminal acetylation	11	0.181818	0	0	0.0909091
Highest expressed genes based on mRNA abundance	133	0.0601504	0.0300752	0.120301	0.0902256
P. falciparum genes harboring G-quadruplexes	352	0.0994318	0.0681818	0.0568182	0.0880682
Putative SUMO substrates	23	0.0434783	0.0434783	0.0869565	0.0869565
Phosphoinositides and membrane traffic	23	0.0869565	0	0	0.0869565
The phosphoproteome of Plasmodium falciparum infected RBCs	334	0.0508982	0.011976	0.0538922	0.0868263
Transporters of the plasma membrane	81	0.0493827	0.0493827	0.0246914	0.0864198
The 35 most abundant proteins	35	0	0	0.171429	0.0857143
tRNA modifications	47	0.106383	0	0.0212766	0.0851064
Phosphoproteome - Pease et al 2013	663	0.0437406	0.0241327	0.0723982	0.0844646
Subcellular location of exported proteins	48	0.270833	0.1875	0.229167	0.0833333
Redox Metabolism	36	0.138889	0.0277778	0.111111	0.0833333
Genes encoding respiratory chain proteins	48	0.0208333	0	0	0.0833333
Flavin-dependent and - containing enzymes	36	0.0555556	0	0.0277778	0.0833333
Essential plastid biogenesis genes	12	0	0	0	0.0833333
N-glycans biosynthesis	12	0	0	0.166667	0.0833333
Phosphoproteome	1256	0.0700637	0.035828	0.0684713	0.0820064
Genes up and down regulated in response to ER stress	98	0.122449	0.0816327	0.102041	0.0816327
Nuclear genes with apicoplast signal sequences	283	0.109541	0.0530035	0.0742049	0.0812721
Peptides with confirmed methylated lysine residues	278	0.0899281	0.0431655	0.100719	0.0791367
Phosphoproteome - Collins et al 2014	709	0.0592384	0.022567	0.0705219	0.0789845
Phosphoproteome - Treeck et al 2011	947	0.0559662	0.0285111	0.063358	0.0770855
Plasmodium falciparum R2TP complex	13	0.0769231	0.0769231	0	0.0769231
Cdc48 is the driving force in the targeting of the ER-substrates to the 26S-proteasome	13	0.0769231	0	0	0.0769231
Double strand break repair and homologous recombination	13	0	0	0	0.0769231
Endosome maturation	13	0	0	0	0.0769231
G6PD deficiency and malaria	13	0.0769231	0	0.0769231	0.0769231
O-GlcNAcylated proteins identified by mass spectrometry	13	0	0	0.0769231	0.0769231
Leucine, Isoleucine and Valine metabolism	13	0	0	0	0.0769231
Potential models for lncRNA-TARE at chromosome ends	13	0.0769231	0	0	0.0769231
Selenocysteine biosynthesis	13	0.153846	0	0.153846	0.0769231
Control of the mitotic spindle organization by kinesins	13	0	0	0	0.0769231
Gametocyte proteomics	293	0.0853242	0.0546075	0.0546075	0.0750853
Effects of small metabolites on gene expression	27	0.0740741	0.0740741	0.037037	0.0740741
Inositol Phosphate metabolism	27	0.0740741	0	0	0.0740741
Isocryptolepine - effect of drug on gene transcription	109	0.0642202	0.0366972	0.0825688	0.0733945
Centrosome proteins	83	0.120482	0.060241	0.0481928	0.0722892
Interactome of mitochondrial 2-Cys peroxiredoxin	139	0.0431655	0	0.0359712	0.0719424
S-Glutathionylated proteins	320	0.046875	0.01875	0.05625	0.071875
O-fucosylation and C-mannosylation on TSR repeats	14	0.214286	0.214286	0	0.0714286
Gametocyte development	14	0.0714286	0.214286	0.214286	0.0714286
Histone lysine methylation	14	0	0.0714286	0	0.0714286
Isoprenoids metabolism	14	0.214286	0.0714286	0.0714286	0.0714286
Methyl lysine binding modules readers	14	0.142857	0.0714286	0	0.0714286
Model for the regulation of commitment and gametocytogenesis	28	0.107143	0	0.0357143	0.0714286
Protein-protein associations involving proteases	746	0.0764075	0.0254692	0.0563003	0.0710456
Enzymes involved in glycerophospholipid synthesis	57	0.0175439	0.0350877	0.0175439	0.0701754
Model of RNA Pol II biogenesis	29	0.0689655	0.0344828	0	0.0689655
Biogenesis of cytochrome oxidase	29	0.0344828	0	0.0344828	0.0689655
Single Gene/enzyme deletions predicted to cause impairment of metabolic networks	175	0.0514286	0.0342857	0.0457143	0.0685714
S-nitrosylated proteins	263	0.0570342	0.0114068	0.0608365	0.0684411
Nuclear proteome	711	0.0661041	0.0295359	0.0576653	0.0675105
Transcription associated proteins implicated in the transcriptional machinery	208	0.0769231	0.0240385	0.0625	0.0673077
Genes encoding ubiquitin-related reactions	104	0.0673077	0.00961538	0.0192308	0.0673077
Gene expression affected by lumefantrine	149	0.127517	0.107383	0.14094	0.0671141
Possible paths for apoptosis	30	0.0666667	0.0333333	0	0.0666667
Mitochondrial TCA cycle	30	0	0.0333333	0	0.0666667
Alternative splicing events confirmed by RNA-Seq	75	0.04	0.0133333	0.0266667	0.0666667
Schematic depiction of pseudouridylation	15	0.0666667	0	0	0.0666667
Vacuole biogenesis and ER proliferation	15	0	0	0	0.0666667
Interactome of cytosolic 2-Cys peroxiredoxin	91	0.10989	0.010989	0.010989	0.0659341
Utilization of phospholipids	46	0.0434783	0.0652174	0.0869565	0.0652174
Genes coding for chaperones and their regulators	154	0.116883	0.0454545	0.0779221	0.0649351
Proteins and complexes that are involved in protein transport into the endoplasmic reticulum	31	0	0.0645161	0.0322581	0.0645161
Import of proteins into the mitochondrion	31	0.0645161	0.0645161	0.0322581	0.0645161
Non-redundant malarial structures in the Protein Data Bank (PDB)	47	0.0851064	0.0425532	0.106383	0.0638298
Essential, Non-mutable genes	894	0.0917226	0.0357942	0.0447427	0.0626398
Hsp90-associated multiprotein complex (R2TP-Hsp90 complex)	32	0.15625	0.0625	0	0.0625
Autophagy and autophagy-related pathways	16	0.0625	0.0625	0.0625	0.0625
Base excision repair of AP sites	32	0.03125	0.03125	0	0.0625
ER Sec61 translocon	16	0	0	0.125	0.0625
Terpenoid metabolism	16	0	0	0	0.0625
Transcription related proteins encoding genes	177	0.0847458	0.0282486	0.0564972	0.0621469
Genes for which expression is significantly correlated with coma score	308	0.0616883	0.0292208	0.0519481	0.0616883
Model for ubiquitin-mediated regulation of Ras	49	0.0612245	0	0.0204082	0.0612245
Interactions between modified host cell membrane and endothelial cell	346	0.242775	0.193642	0.132948	0.0606936
Genes coding for transport proteins	134	0.0447761	0.0522388	0.0522388	0.0597015
Effect of different motors on spindle length	17	0	0	0	0.0588235
Thiamine metabolism	17	0.0588235	0	0	0.0588235
The acidocalcisome	35	0.114286	0.0857143	0	0.0571429
Arginine-methylated proteins	53	0.113208	0.0188679	0.132075	0.0566038
Phosphatidylcholine metabolism	18	0.111111	0.111111	0.111111	0.0555556
Rab and other proteins involved in intracellular traffic	18	0.222222	0.0555556	0	0.0555556
Porphyrin metabolism	18	0.111111	0	0	0.0555556
Pyruvate metabolism	18	0.166667	0	0	0.0555556
WD40 proteins as platforms of protein-protein interactions	18	0.111111	0	0	0.0555556
Structure of telomere and sub-telomeric regions	304	0.276316	0.207237	0.125	0.0526316
The chaperone cycle of Hsp90	38	0.157895	0.0526316	0	0.0526316
Rosette formation between normal and infected RBC	315	0.250794	0.190476	0.120635	0.0507937
Genes coding for protein traffic related proteins	79	0.0759494	0	0.0253165	0.0506329
Putative Golgi disassembly and reassembly mechanisms	20	0	0.05	0.05	0.05
DNA Replication	40	0.05	0	0.05	0.05
CCR4 – NOT complex	20	0.1	0	0.1	0.05
Glutathione metabolism	20	0.05	0	0.1	0.05
Iron-containing proteins	102	0.0294118	0.0392157	0.0294118	0.0490196
Fatty acid synthesis in the apicoplast	41	0.0731707	0.0731707	0.0731707	0.0487805
Biosynthesis of Fe-S proteins in the apicoplast	21	0.0952381	0.0952381	0.047619	0.047619
Nucleosome assembly and regulation	42	0.0714286	0	0.0952381	0.047619
Signifcantly altered metabolic genes in response to hypoxanthine deprivation	190	0.0368421	0.0263158	0.0526316	0.0473684
Encoded proteins that could be constituents of P-bodies	43	0.0465116	0	0.0697674	0.0465116
ERAD pathway in yeast	22	0.0909091	0	0	0.0454545
Transporters of the mitochondrial and apicoplast membranes	45	0.0444444	0.0444444	0.0222222	0.0444444
RNA polymerase II transcribes mRNA	45	0.0666667	0.0222222	0.0666667	0.0444444
Genes involved in DNA repair	91	0.0549451	0.021978	0.010989	0.043956
pH regulation in the parasite cytosol	23	0.173913	0.0869565	0	0.0434783
Pre-replicative complex formation and transition to replication	23	0.0434783	0.0869565	0.0434783	0.0434783
Potential Farnesylated proteins	115	0.0521739	0.0521739	0.0347826	0.0434783
Generation of polyphosphates	23	0.0869565	0.0434783	0.0434783	0.0434783
Proteins involved in steps during passage through prophase	23	0.0434783	0	0.0434783	0.0434783
Model of the Ube2w/CHIP/Ataxin-3 Ubiquitination Cycle	24	0.0416667	0	0	0.0416667
Pyridoxal phosphate (Vitamin B6) metabolism	24	0.0833333	0	0.0833333	0.0416667
Plasmodium ubiquitin-protein conjugates	73	0.0821918	0.0273973	0.0547945	0.0410959
The structures of RNA polymerases	25	0.08	0.04	0.04	0.04
General roles of deubiquitinases	25	0.04	0	0.04	0.04
Parasite proteins that form complexes with natural products	25	0	0	0	0.04
Translocon of exported proteins (PTEX)	26	0.192308	0.115385	0.230769	0.0384615
Proteins containing histone post translational modification-binding modules	26	0.0769231	0.0384615	0	0.0384615
Genes coding for components of the proteasome degradation machinery & their timed transcription	104	0.0480769	0	0.0192308	0.0384615
Phosphatidylethanolamine and phosphatidylserine metabolism	53	0.113208	0.0943396	0.113208	0.0377358
Sphingomyelin and ceramide metabolism	27	0.037037	0.0740741	0.037037	0.037037
The proteome of the apicoplast	218	0.0779817	0.0275229	0.0275229	0.0366972
ATP synthase complex	28	0.107143	0.0357143	0	0.0357143
Glycolysis	28	0	0.0357143	0.0357143	0.0357143
Histone acetylation	28	0.178571	0.0357143	0.0714286	0.0357143
Nuclear genes with mitochondrial signal sequences	281	0.0747331	0.024911	0.0320285	0.0355872
Rab cycle	57	0.140351	0.0350877	0.0175439	0.0350877
The homeostasis of Ca2+ in malaria parasites	29	0.137931	0.0689655	0	0.0344828
Proteins with ATPase activity	383	0.0469974	0.0234987	0.0496084	0.0339426
Drug-target associations predicted for P. falciparum	89	0.0561798	0.011236	0.0224719	0.0337079
The ubiquitylation machineries of the ER for misfolded secretory proteins	32	0.0625	0	0.0625	0.03125
Proteasome-mediated proteolysis of ubiquinated proteins	98	0.0510204	0	0.0102041	0.0306122
Genes coding for Fe-S containing proteins	33	0.0606061	0.030303	0	0.030303
mRNA degradation	33	0.0909091	0	0	0.030303
Protein composition of affinity-purified exon and B-like complexes	70	0.0857143	0.0142857	0.0285714	0.0285714
Organization of chaperone pathways in the cytosol	35	0.142857	0	0	0.0285714
ATP-dependent chromatin remodeling complexes	36	0.111111	0.0555556	0.0277778	0.0277778
Transporters of the ER/Golgi and digestive vacuole membranes	37	0.135135	0.0810811	0.027027	0.027027
Functions of the ER–Mitochondrial contacts	37	0.0540541	0.027027	0.0540541	0.027027
mRNA-binding proteins in trophozoite and schizonts	38	0.0789474	0.0263158	0.0789474	0.0263158
Large Tethering Complexes that Act in the Secretory and Endocytic Pathways	38	0.0789474	0	0	0.0263158
Various features of C/D and H/ACA snoRNAs	39	0.025641	0	0	0.025641
Genes differentially expressed in severe malaria	244	0.0819672	0.0614754	0.0491803	0.0245902
Proteins targeted by the thioredoxin superfamily enzymes	44	0.0909091	0.0681818	0.0454545	0.0227273
Apicoplast DNA	47	0.0212766	0.148936	0	0.0212766
Chaperone network and protein quality control of the mitochondrion	54	0.166667	0	0.0740741	0.0185185
Genes of the apicoplast genome	55	0.0181818	0.127273	0	0.0181818
Cell cycle compartment assocation between P. falciparum cell cycle perturbed transcriptomes	165	0.0727273	0.0121212	0.0121212	0.0181818
The molecular machinery of translational regulation	58	0.0517241	0	0.0344828	0.0172414
Protein biosynthesis	59	0.0338983	0.0169492	0	0.0169492
Genes coding for enzymes/proteins involved in DNA replication	65	0.0769231	0.0153846	0.0153846	0.0153846
Maturation and export of 60S and 40S ribosomal subunits	132	0.0606061	0	0.00757576	0.0151515
Essential metabolic genes	67	0.0447761	0.0298507	0.0746269	0.0149254
Helicases	71	0.0422535	0.0140845	0	0.0140845
Translation in prokaryotes – a template for apicoplast and mitochondrion	73	0.0410959	0.0136986	0.0273973	0.0136986
Splicing and non-sense-mediated decay factors	76	0.0921053	0.0131579	0.0394737	0.0131579
RNA binding proteins	241	0.0705394	0.0248963	0.0373444	0.0124481
PfWDR genes	82	0.0365854	0.0365854	0.0609756	0.0121951
Chaperone-assisted protein folding	82	0.0853659	0.0121951	0.0365854	0.0121951
Ribosomal structure	84	0.130952	0.0595238	0.0238095	0.0119048
Genes whose expression is highly positively or negatively correlated with pfcrt or pfmdr1	108	0.0555556	0.0185185	0.0277778	0.00925926
Splicing of pre-mRNA	113	0.0707965	0.00884956	0	0.00884956
Genes coding for components involved in ribosome assembly	133	0.0827068	0	0	0.0075188
Lysine metabolism	7	0.142857	0.285714	0.142857	0
Clp proteases and the translocon of exported proteins	6	0.166667	0.166667	0	0
Components of translation machinery in apicoplast	7	0.285714	0.142857	0.142857	0
Maurer’s clefts	7	0.285714	0.142857	0.142857	0
Translation in mitochondrion	7	0.142857	0.142857	0	0
The signalling pathway involved in gametogenesis	16	0.125	0.125	0.0625	0
Catabolism of polyphosphates	8	0.125	0.125	0.125	0
Lipoic acid metabolism	8	0	0.125	0	0
Hypothetical routes to sexual differentiation	8	0.125	0.125	0.125	0
PfEMP1 domain architectures	61	0.0491803	0.114754	0.0327869	0
Nuclear export of tRNA	10	0.1	0.1	0.1	0
Binding modes of methyllysine readers	12	0	0.0833333	0.166667	0
Pathway for Cytoplasmic 40S maturation	12	0	0.0833333	0	0
Working model for recognition of a stalled ribosome by recycling factors	12	0.0833333	0.0833333	0.0833333	0
Protein arginine methylation	13	0.153846	0.0769231	0.153846	0
Intracellular distribution of phosphoinositides and small GTPases involved in membrane traffic	13	0.230769	0.0769231	0	0
Rab proteins	13	0.230769	0.0769231	0	0
Oxidative protein folding in the endoplasmic reticulum	14	0	0.0714286	0	0
Replication in prokaryotes – a model for apicoplast and mitochondion DNA replication	14	0.142857	0.0714286	0.0714286	0
Signal recognition particle-mediated targeting of membrane and secretory proteins	14	0	0.0714286	0.0714286	0
Nucleotide excision repair	30	0.0666667	0.0666667	0	0
Maturation of cytosolic and nuclear Fe-S proteins	15	0.133333	0.0666667	0.0666667	0
Distinct H3/H4 – histone chaperone complexes are marked by specific H3/H4 posttranslational modifications	16	0.125	0.0625	0.0625	0
Ribosome-associated protein quality control	18	0.0555556	0.0555556	0.0555556	0
RNA polymerase III transcribes tRNA and 5S rRNA	18	0.111111	0.0555556	0.0555556	0
Model of PfEMP1 export	19	0.157895	0.0526316	0.210526	0
Genes coding for apicoplast ribosome subunits	39	0.0769231	0.0512821	0	0
ER-to Golgi, translocation and quality control	41	0.170732	0.0487805	0.0243902	0
SNAREs are traffic-specific	21	0.238095	0.047619	0.047619	0
Mechanisms of alternative splicing by splice site selection	24	0.166667	0.0416667	0	0
Architecture, Dynamic Formation, and Processing of the 90S Pre-ribosome during Early Ribosome Biogenesis	25	0.12	0.04	0	0
Carbonylated proteins at erythrocytic stages	27	0	0.037037	0.0740741	0
Genomic landscape of splicing regulators	28	0.142857	0.0357143	0	0
Enzymes involved in vthe metabolism of various sugar derivatives	29	0.0689655	0.0344828	0	0
Posttranslational translocation in eukaryotes	31	0.0322581	0.0322581	0	0
Regulators of alternative splicing	33	0.121212	0.030303	0	0
Genes coding for mitochondrial ribosome subunits	44	0.0909091	0.0227273	0.0681818	0
Regulated splicing through controlling the assembly of the core splicing machinery	48	0.0833333	0.0208333	0	0
Predicted protein-protein interactions of plausible stress helicases	111	0.0630631	0.018018	0	0
Modification of proteins by adenylylation and ADP-ribosylation	56	0	0.0178571	0.0535714	0
Organellar ribosomal proteins	81	0.0987654	0.0123457	0.037037	0
Proteasome-mediated degradation of non-native ER proteins	43	0.0930233	0	0.0232558	0
Initiation of translation	42	0.047619	0	0	0
RNA Degradation Factors	40	0.025	0	0.025	0
Gene gating and mRNA export	39	0.153846	0	0.025641	0
Localization of aminoacyl-tRNA ligases in the three protein translational compartments	37	0	0	0.0540541	0
Transcriptional mediator complex	35	0.0857143	0	0.0285714	0
Mechanism of Fe–S-protein biogenesis	33	0.0606061	0	0.0606061	0
Schematic representation of the spliceosome pathway in yeast	32	0.125	0	0	0
DNA mismatch repair system	30	0.0333333	0	0	0
Spliceosome dynamics during the catalytic steps	30	0.0666667	0	0	0
U6 snRNP role in pre-mRNA splicing	30	0.133333	0	0	0
Pre-ribosomal particles along the 60S assembly pathway	28	0	0	0	0
SNAREs and their accessories	28	0.142857	0	0	0
Redox-proteome changes induced by chloroquine across the intraerythrocytic stages of P. falciparum Dd2	27	0	0	0.037037	0
Proteins interacting with histone deacetylase	27	0	0	0	0
Histone chaperones	27	0.037037	0	0.037037	0
Interactions of HDAC1 with other proteins	26	0	0	0	0
Quality control in mRNA biogenesis	26	0.0384615	0	0.0384615	0
Assembly factors and their roles in quality control during ribosome maturation	26	0.0769231	0	0	0
A model for global single-strand break (SSB) repair	26	0.0384615	0	0	0
Subcellular location of adaptor proteins	26	0.0384615	0	0	0
Methionine and Polyamine metabolism	24	0	0	0	0
Pyrimidine metabolism	24	0	0	0	0
SCF (Skp1-Cullin-F-box) ubiquitin-ligase	24	0.0833333	0	0.0416667	0
Role of histone exchange in transcription elongation	23	0.0869565	0	0.0869565	0
Assembly and recycling of spliceosome components with respect to Prp8	23	0.0869565	0	0	0
Organellar ribosome assembly proteins and their predicted targeting	22	0.0454545	0	0.0454545	0
Transcription and processing of snRNAs	22	0.0909091	0	0	0
Classical COPII-mediated vesicular transport	21	0.047619	0	0	0
Exon definition during the earliest stages of spliceosome assembly	21	0.0952381	0	0	0
A model for UbpX function in the regulation of PCNA deubiquitylation	21	0	0	0	0
Model for import of lumenal apicoplast proteins via the secretory system	20	0.1	0	0	0
Histone mRNA degradation	20	0.05	0	0	0
Chromatin-associated protein degradation (CAD) regulated by CDC48–Ufd1–Npl4	19	0	0	0.105263	0
Resistance to experimental antimalarials generated in vitro	19	0.105263	0	0.0526316	0
In vitro resistance to experimental antimalarials	19	0.105263	0	0.0526316	0
Protein factors in pre-mRNA 3’-end processing	18	0	0	0	0
Cleavage and polyadenylation of pre-mRNA	18	0	0	0.0555556	0
Structure of the nuclear pore	18	0.0555556	0	0	0
Molecular model of vesicle exocytosis	18	0.166667	0	0	0
Glycosylphosphatidylinositol (GPI) anchor biosynthesis	17	0.0588235	0	0	0
Sugar nucleotide biosynthesis pathways	17	0.176471	0	0	0
Pre-ribosomal particles along the 40S assembly pathway	16	0.0625	0	0	0
Karyopherin/exportin-mediated nuclear export pathways	16	0.0625	0	0	0
Folate biosynthesis	16	0	0	0.0625	0
Models for ubiquitin (Ub) chain amputation and trimming in regulating proteasomal degradation	16	0	0	0	0
Recruitment of the exosome to mRNA substrates	15	0	0	0	0
Glutamate metabolism	15	0	0	0	0
Chaperone-mediated modulation of nucleosome-histone interactions	15	0.133333	0	0.2	0
m6A Effectors: Writers, Erasers, and Readers	15	0.0666667	0	0.0666667	0
The different RNA export pathways	15	0	0	0	0
Cooperation and competition of splicing factors in regulated splicing	15	0.0666667	0	0	0
Mechanisms of alternative splicing regulation at the transition from exon definition to intron definition	15	0.0666667	0	0	0
Processing or protecting stalled replication forks	15	0	0	0	0
Pathway for Cytoplasmic 60S maturation	14	0.0714286	0	0	0
Model for translesion DNA synthesis	14	0	0	0	0
RNA Channeling in the Exosome-Ski Assembly during mRNA degradation	14	0	0	0	0
Synergism between SWR1, HIRA and FACT in histone variant exchange	14	0	0	0.142857	0
GARP (Golgi-associated retrograde protein) complex	13	0	0	0	0
Proteins with ER retention sequences	13	0.0769231	0	0	0
Molecular markers of resistance to antimalarial drugs	13	0	0	0.153846	0
Lsm proteins and RNA processing	12	0.0833333	0	0	0
Lysine Methylation Regulators	12	0.0833333	0	0	0
Organellar distribution of translation components	12	0.166667	0	0	0
Ubiquinone metabolism	12	0.0833333	0	0	0
Acetylation recognition by the bromodomain and other modules	11	0.0909091	0	0.0909091	0
Anaphase promoting complex ubiquitin-ligase	11	0.272727	0	0	0
CUL3 ubiquitin ligase is regulated by a calcium-dependent co-adaptor	11	0.272727	0	0	0
The structure of translation initiation factor 3	11	0.0909091	0	0	0
Genetic polymorphisms in target-genes at and surrounding resistant linked mutations	11	0	0	0	0
Rab GTPase regulation of membrane identity	11	0.181818	0	0	0
Nitrogen metabolism	11	0.0909091	0	0.0909091	0
Model for metabolic compartmentalization of PI biosynthesis	11	0	0	0	0
Pentose Phosphate Cycle	11	0	0	0	0
Parasitophorous vacuole proteins	11	0.181818	0	0	0
SRP independent translocation of GPI anchored proteins	11	0	0	0	0
Aminosugars metabolism	10	0.1	0	0	0
gp78 and Hrd1-mediated ERAD pathways	10	0	0	0	0
Protein N-terminal acetylation	10	0.1	0	0	0
Packaging of remodeled GPI-anchored proteins into COPII coated transport vesicles	10	0	0	0	0
SR (Ser–Arg) proteins	10	0.1	0	0	0
One-carbon enzyme systems serine hydroxymethyltransferase and glycine-cleavage complex	10	0	0	0	0
Post-translational modification –SUMOylation	10	0	0	0	0
Co-translational capturing of selected ribosomal proteins by their dedicated chaperones	10	0.1	0	0	0
ER protein VAP establish membrane contact sites	10	0.1	0	0	0
Apicoplast putative membrane proteins	9	0	0	0	0
K13-mediated resistance to artemisinins in mutated K13	9	0	0	0	0
Structure and organization of centromeric chromatin	9	0.111111	0	0.111111	0
Histone post-translational modifications landscape	9	0	0	0.222222	0
Nicotinate and nicotinamide metabolism	9	0.111111	0	0	0
Asparagine and Aspartate metabolism	8	0	0	0.125	0
mRNA 5' capping	8	0	0	0	0
Eukaryotic fMet/N-End Rule Pathway	8	0	0	0	0
Post-translational modifications identified of histones	8	0	0	0.25	0
A Model for Hrd1-Mediated Retrotranslocation in ERAD	8	0	0	0	0
The HSP70 chaperone cycle	8	0.125	0	0	0
Mannose and Fructose metabolism	8	0.125	0	0	0
Shikimate biosynthesis	8	0	0	0.125	0
Molecular targets of and mechanisms of resistance to major antimalarial drugs	8	0	0	0	0
Mechanism of resistance to artemisinin	7	0	0	0	0
Post-translational modification of elongation factor 2	7	0.142857	0	0	0
Plasmodium falciparum histone acetylation and methylation	7	0	0	0.285714	0
a-Linolenic acid (ALA) pathway	7	0.142857	0	0	0
Phenylalanine and Tyrosine metabolism	7	0	0	0.142857	0
Ribosome recycling and mRNA surveillance	7	0	0	0	0
Secondary structure of spliceosomal RNAs	7	0	0	0	0
tRNA thiolation	7	0	0	0	0
Postulated artemisinins’ modes of action	6	0	0	0	0
4-hydroxynonenal-modified proteins	6	0	0	0	0
Location and function of the six HSP70s in infected erythrocytes	6	0	0	0	0
Involvement of GTP-binding proteins and ribosomes in amino acid shortage	6	0	0	0	0
Acetyl-CoA production in the mitochondrion	6	0	0	0	0
Evolution of parasite resistance to antifolates	6	0	0	0	0
Reactions and transformations of the superoxide anion	6	0	0	0.166667	0
tRNA-wybutosine biosynthesis	6	0	0	0	0
Bulk mRNA transport through the nuclear pore	5	0.2	0	0	0
DNA–protein crosslink repair	5	0	0	0	0
Hemozoin and b-hematin formation	5	0	0	0	0
Histone modification cross-talk	5	0	0	0.4	0
Assembly of the retromer complex	5	0	0	0	0
Transcription in prokaryotes	5	0	0	0	0
Modification of the wobble position uridine (U34) in Lys, Glu, Gln, Leu and Arg tRNAs	5	0	0	0	0
Biogenesis of Maurer’s clefts	4	0	0	0	0
Compartmentalization of transcription site in the nucleus	4	0.25	0	0.25	0
Cellular responses to endoplasmic reticulum stress	4	0	0	0	0
Oxysterol binding protein (OSBP) structure and function	4	0	0	0	0
Regulation of Sexual Commitment	4	0.25	0	0	0
14-3-3 protein	3	0.333333	0	0	0
Activation of eiF5A	3	0	0	0	0
KEOPS complex	3	0	0	0	0
Riboflavin metabolism and Flavin-containing proteins	3	0	0	0	0
eIF5A Functions globally in translation elongation and termination	2	0	0	0	0
Redox-based regulation of S-nitrosylation by Trx1	2	0	0	0	0
Alternative splicing	1	0	0	0	0
Proteins interacting with DnaJ proteins	1	0	0	0	0
Protein nitrosylation and denitrosylation	1	0	0	0	0
Malaria infection disrupts nitric oxide metabolism	1	0	0	0	0
