# Supplementary material for: Metabolic adjustments of blood-stage Plasmodium falciparum in response to sublethal pyrazoleamide exposure
Source: Sci Rep. 2022 Jan 21;12:1167. doi: 10.1038/s41598-022-04985-7 (PMC8782945; doi:10.1038/s41598-022-04985-7)
Supplement: Supplementary file 4 — Supplementary Table S3. [file 41598_2022_4985_MOESM4_ESM.xlsx]

## Sheet: Sheet1
Table S3: Temporal profile of glucose and glycolysis intermediates from parasite-infected cultures under untreated and drug-treated conditions.
				Untreated parasite cultures
		Main Pathway	Sub Pathway	Biochemical Name	8h/0h	16h/0h	24h/0h	32h/0h	40h/0h
		Carbohydrate	Glycolysis, Gluconeogenesis, and Pyruvate Metabolism	glucose	0.91	0.83	0.46	0	0
				glucose 6-phosphate	1.44	2.37	7.59	2.26	0.2
				fructose 1,6-diphosphate/glucose 1,6-diphosphate/myo-inositol diphosphates	1.1	1.06	0.37	0.12	0.02
				2,3-diphosphoglycerate	2.09	2.69	1.17	0.18	0
				dihydroxyacetone phosphate (DHAP)	0.66	0.58	0.37	0.21	0.08
				2-phosphoglycerate	1.55	1.5	0.28	0.35	0.05
				3-phosphoglycerate	1.97	2.28	0.59	0.51	0.05
				phosphoenolpyruvate (PEP)	1.84	2.01	0.41	0.47	0.04
				pyruvate	1.08	1.04	2.99	3.13	7.44
				lactate	1.56	2.4	4.24	7.96	7.52
				glycerate	1.31	1.31	1.17	1.77	1.43
				Average of glycolytic intermediates	1.42833	1.575	0.561667	0.248333	0.0316667
				Average of glycolytic products	1.32	1.72	3.615	5.545	7.48
				PA21A092-treated cultures
		Carbohydrate	Glycolysis, Gluconeogenesis, and Pyruvate Metabolism	glucose	0.97	0.92	0.56	0.3	0.07
				fructose 1,6-diphosphate/glucose 1,6-diphosphate/myo-inositol diphosphates	1.21	1.04	0.76	0.58	0.04
				2,3-diphosphoglycerate	2.04	2.63	1.29	0.5	0.08
				dihydroxyacetone phosphate (DHAP)	1.08	0.92	0.69	0.61	0.12
				3-phosphoglycerate	1.65	2.06	1.06	0.65	0.83
				phosphoenolpyruvate (PEP)	1.35	1.54	0.91	0.51	0.79
				pyruvate	1.4	1.41	1.35	1.28	1.01
				lactate	1.02	1.68	2.14	3.16	4.47
				glycerate	1.1	0.94	0.86	1.04	1.54
				Average of glycolytic intermediates	1.38333	1.51833	0.878333	0.525	0.321667	= less consumption of glucose
				Average of glycolytic products	1.21	1.545	1.745	2.22	2.74	= less production of glycolysis products
