# Supplementary material for: Metabolic adjustments of blood-stage Plasmodium falciparum in response to sublethal pyrazoleamide exposure
Source: Sci Rep. 2022 Jan 21;12:1167. doi: 10.1038/s41598-022-04985-7 (PMC8782945; doi:10.1038/s41598-022-04985-7)
Supplement: Supplementary file 5 — Supplementary Table S4. [file 41598_2022_4985_MOESM5_ESM.xlsx]

## Sheet: Main
Table S4: Macromolecules and metabolites accumulated or depleted in untreated and pyrazoleamide-treated parasites. Abbreviation: CTL, untreated parasites; gDW, gram dry weight of the parasite; PYZ, pyrazoleamide-treated parasites.
Metabolite	Total synthesized amount (mmol/gDW)		Dm
	CTL	PYZ
Ammonium	84.7372	273.216	3.22427
Protoheme	134.791	304.601	2.2598
Pyridoxal-5-phosphate	167.218	293.987	1.7581
S-Adenosyl-L-methionine	194.267	282.277	1.45303
Nicotinamide-adenine-dinucleotide	40.3362	52.6969	1.30644
Riboflavin	47	58.0078	1.23421
10-Formyltetrahydrofolate	49.0651	56.5265	1.15207
5-10-Methylenetetrahydrofolate	46.9858	52.5094	1.11756
5-6-7-8-Tetrahydrofolate	83.5138	91.8859	1.10025
Sulfate	47.1765	49.875	1.0572
Nicotinamide-adenine-dinucleotide-phosphate	42.5376	44.915	1.05589
Coenzyme-A	33.1624	34.4142	1.03775
Phosphate	45.7887	47	1.02645
Ubiquinol-8	39.2841	40.1932	1.02314
Fe2+	47	47	1
thiamine diphosphate	46.3004	43.8033	0.946069
Flavin-adenine-dinucleotide-oxidized	40.921	38.2322	0.934294
Putrescine	31.1314	15.1086	0.485317
Fe3+	42.702	19.5496	0.457814
Spermidine	72.9173	15.5773	0.213629
Macromolecule	Total synthesized amount (g/gDW)		Dm
	CTL	PYZ
DNA	0.8032	1.0708	1.33317
RNA	6.7749	4.1542	0.613175
protein	20.8336	17.7399	0.851504
lipid	2.6584	3.9535	1.48717
