# Supplementary material for: Metabolic adjustments of blood-stage Plasmodium falciparum in response to sublethal pyrazoleamide exposure
Source: Sci Rep. 2022 Jan 21;12:1167. doi: 10.1038/s41598-022-04985-7 (PMC8782945; doi:10.1038/s41598-022-04985-7)
Supplement: Supplementary file 6 — Supplementary Table S5. [file 41598_2022_4985_MOESM6_ESM.xlsx]

## Sheet: Untreated
Table S5 (Sheet 1): Raw metabolomic data obtained from quadruplicate samples of parasite-infected red blood cell (iRBC) cultures and uninfected red blood cell (uRBC) cultures maintained in pure RPMI medium.												BRADFORD MG ML	167.332	175.976	151.072	127.525	164.727	159.986	157.901	159.004	149.529	163.48	138.651	165.98	151.54	161.704	181.061	171.279	121.484	149.919	129.386	118.701	129.103	136.509	139.827	149.766	124.426	134.589	128.34	114.565	130.06	138	136.179	139.288	142.881	133.731	134.327	118.95	156.71
PATHWAY SORTORDER	BIOCHEMICAL	SUPER PATHWAY	SUB PATHWAY	COMP ID	PLATFORM	CHEMICAL ID	RI	MASS	PUBCHEM	CAS	KEGG	Group HMDB	iRBC; 0hr	iRBC; 0hr	iRBC; 0hr	iRBC; 0hr	iRBC; 8hr	iRBC; 8hr	iRBC; 8hr	iRBC; 8hr	iRBC; 16hr	iRBC; 16hr	iRBC; 16hr	iRBC; 16hr	iRBC; 24hr	iRBC; 24hr	iRBC; 24hr	iRBC; 24hr	iRBC; 32hr	iRBC; 32hr	iRBC; 32hr	iRBC; 32hr	iRBC; 40hr	iRBC; 40hr	iRBC; 40hr	iRBC; 40hr	uRBC; 0hr	uRBC; 0hr	uRBC; 0hr	uRBC; 0hr	uRBC; 8hr	uRBC; 8hr	uRBC; 8hr	uRBC; 8hr	uRBC; 16hr	uRBC; 16hr	uRBC; 16hr	uRBC; 16hr	uRBC; 24hr
1499	(14 or 15)-methylpalmitate (a17:0 or i17:0)	Lipid	Fatty Acid, Branched	38768	LC/MS Neg	100002945	5695	269.249	17903417				10711280	4436802	5398259	3210689	5410041	8045177	7377433	6042137	6871838	3254777	10184437	2743946	7919226	8942302	4903187	8179116	7563631	3411161	3103251	4406409	2716051	3297033	6151062	9516898	3462405	3861473	2435540	4460095	3400154	2.81811e+06	7082820	6380047	3200204	3115151	3675912	3111679	7140675
1504	(16 or 17)-methylstearate (a19:0 or i19:0)	Lipid	Fatty Acid, Branched	38296	LC/MS Neg	100002356	5993	297.28	3083779	2724-59-6		HMDB37397	1137918	502649	659072	434718	457746	950879	867199	586351	904696	450315	1185877	383602	948849	1212095	672200	1129058	1015085	484001	436655	658216	316182	386382	744861	1107341	403741	460297	337647	563835	311658	383858	911861	752260	441603	377308	494901	416295	907785
1731	(R)-3-hydroxybutyrylcarnitine	Lipid	Fatty Acid Metabolism (Acyl Carnitine, Hydroxy)	43264	LC/MS Pos Early	100003926	2400	248.149	53481617			HMDB13127	2340442	2.0648e+06	2054763	1302996	1.87612e+06	2.05579e+06	2060742	2324819	1732813	1799320	1.89758e+06	2034007	1487151	2123414	2101567	1813108	1561229	1923017	1892614	1363722	1469698	1271908	2144932	1360409	1847905	2089877	2278430	1791020	2406963	1850233	1.99483e+06	1500984	2104787	1.94591e+06	1943846	2121445	2.03448e+06
1732	(S)-3-hydroxybutyrylcarnitine	Lipid	Fatty Acid Metabolism (Acyl Carnitine, Hydroxy)	52984	LC/MS Pos Early	100009271	2340	248.149				HMDB13127	1766415	1560967	1759600	1262783	1677243	1689311	1912720	1.52639e+06	1538190	1740694	1184107	1575558	1.02183e+06	1446054	1248039	1290486	867489	1152149	1061856	965185	901493	1028249	1019222	1161942	1193998	1388733	1242559	1344416	1.35024e+06	1781194	1546599	1771001	1422266	1349342	1319178	1358651	1394620
2581	1-(1-enyl-oleoyl)-GPE (P-18:1)*	Lipid	Lysoplasmalogen	44621	LC/MS Pos Late	100005372	1566	464.314					173161	186394			126844	152306		162777	130550	148229	82616	123437	185859		141415	97032									141556	119965	95269	70682	65253			152249	190103	165048	134432	194017	247130
2550	1-(1-enyl-palmitoyl)-2-arachidonoyl-GPE (P-16:0/20:4)*	Lipid	Plasmalogen	52673	LC/MS Pos Late	100009002	2270	724.528				HMDB11352	157469328	159934016	152439088	118033168	158673040	137654352	161493936	154742080	148961856	145600656	143567344	144188976	153624944	136998944	159161968	156602960	120332440	138310976	135133168	128856832	152816288	170676288	149308240	146622208	113905784	126374728	131452072	117579624	112757024	130603304	114068944	133558864	138058576	133457664	136033760	118438760	166360912
2559	1-(1-enyl-palmitoyl)-2-linoleoyl-GPC (P-16:0/18:2)*	Lipid	Plasmalogen	52682	LC/MS Pos Late	100009009	2226	742.574				HMDB11211	20707996	19400498	20949160	14706653	21058918	17792348	20907530	20130896	19732062	19780468	19230062	19987104	20985132	19715788	22176100	21499754	16754412	19017142	18860336	19128688	22132920	24560476	22010858	20762850	14026925	15238996	16423764	13886193	13993953	17360460	15392935	16838880	18976632	18873160	18209068	15823955	23991344
2547	1-(1-enyl-palmitoyl)-2-linoleoyl-GPE (P-16:0/18:2)*	Lipid	Plasmalogen	52677	LC/MS Pos Late	100009069	2351	700.528				HMDB11343	14031484	13825282	13224422	10209097	14714518	12273354	14265618	13413982	13993704	13356930	12377379	12803501	13397098	11741982	14783263	14076171	10167819	11604962	11740738	11935666	12400916	13156855	12183303	12213084	10787234	11344909	12058914	10077629	10052284	11972409	10284723	11977519	12167143	12043936	12348220	10440669	14808484
2552	1-(1-enyl-palmitoyl)-2-oleoyl-GPC (P-16:0/18:1)*	Lipid	Plasmalogen	52478	LC/MS Pos Late	100009007	2443	744.59					23431242	25166770	23679484	16241346	25145760	22794384	25956440	25663930	24211624	26040894	24007028	25403708	29916696	26329894	32079068	31004648	25484226	32494224	28973636	29966504	34613320	40911848	35898704	34678872	16181405	17964112	19540076	15625322	16508483	20559600	17215352	20020592	22722734	22597394	22393884	20093436	28915726
2546	1-(1-enyl-palmitoyl)-2-oleoyl-GPE (P-16:0/18:1)*	Lipid	Plasmalogen	52477	LC/MS Pos Late	100009005	2600	702.543				HMDB11342	74454240	72443440	70052400	55609052	73040824	66156120	75427232	73520264	70606800	70433584	64892256	71819880	70976992	67336704	75320848	73774016	58858536	67933248	67063936	63078968	73755784	81442464	72559576	73223040	55552016	61506648	61046496	57225624	53958224	62251744	54673968	63460888	64420832	63033968	63193132	56368844	75740608
2549	1-(1-enyl-palmitoyl)-2-palmitoleoyl-GPC (P-16:0/16:1)*	Lipid	Plasmalogen	52713	LC/MS Pos Late	100009160	2218	716.559				HMDB11207	1434785	998567	1447012	908254	1717396	1470749	1896382	1647298	2078015	1933211	1940722	2110885	2642042	2509307	2978542	2350159	2600186	3102007	3081473	2924903	3719771	4305180	4.11219e+06	3485217	974823	1.02831e+06	973048	568970	1108666	1082256	890098	1218812	1704318	1700656	1634835	1579552	2743996
2548	1-(1-enyl-palmitoyl)-2-palmitoyl-GPC (P-16:0/16:0)*	Lipid	Plasmalogen	52716	LC/MS Pos Late	100009162	2454	718.574	11146967			HMDB11206	7.3279e+06	7795963	7567549	5127095	7304164	6461872	7535598	7.5725e+06	6.88086e+06	7091090	6477620	6922490	7311158	6503678	7724083	7.60796e+06	5420151	6104345	6018072	6232250	6.97239e+06	7884092	6.9045e+06	6771438	4771352	5863523	5899048	4992858	5096195	6326931	5234868	5845438	6311020	6.55807e+06	6340125	5603118	7.66297e+06
2578	1-(1-enyl-palmitoyl)-GPC (P-16:0)*	Lipid	Lysoplasmalogen	52474	LC/MS Pos Late	100002875	1547	480.345	10917802			HMDB10407	1863940	1.99769e+06	1881511	1286819	1.96109e+06	1554594	1969257	1709734	1801401	1959437	1823686	1796272	1924566	1796980	2.03026e+06	1827616	1481655	1482132	1646966	1550007	1227257	1600382	1437937	1039516	1769147	1935359	1.90989e+06	1.91387e+06	1629400	1786387	1510157	1953397	1975170	2.0814e+06	1.89775e+06	2107621	2478693
2579	1-(1-enyl-palmitoyl)-GPE (P-16:0)*	Lipid	Lysoplasmalogen	39270	LC/MS Pos Late	100003000	1558	438.298					391189	403135	405910	243445	349352	311696	427305	473183	251584	383356	346745	396051	283077	226427	383479	341946	224016		149322	229571	160332	195058	132286	130126	267821	328190	312254	325954	219185	317293	339997	368727	407852	321596	332818	427061	505993
2563	1-(1-enyl-stearoyl)-2-arachidonoyl-GPE (P-18:0/20:4)*	Lipid	Plasmalogen	52475	LC/MS Pos Late	100008999	2511	752.559	9547058			HMDB05779	376259040	388740864	356402848	291252480	378204480	336614208	389333632	368206688	356889312	364004672	345829920	344731328	361242880	332890400	388996416	353796320	285648800	327859840	336968192	298084672	357323264	377170656	333869344	347020864	289339648	313569600	315483040	281149824	274293632	320025856	274926720	324764768	331140992	333363488	321954720	287734880	386906784
2555	1-(1-enyl-stearoyl)-2-linoleoyl-GPE (P-18:0/18:2)*	Lipid	Plasmalogen	52748	LC/MS Pos Late	100009225	2633	728.559				HMDB11376	42189796	41807544	40340292	30533632	41870660	36946584	42760224	41214416	40043716	39669524	37305456	39933080	40571288	38101088	43065852	41542288	34014612	38035484	37613752	36622240	42919860	46320644	41041224	40884136	30690898	34477016	35110948	31571288	30582008	35506432	29714166	36215996	36380472	35812920	35235032	31630372	43291836
2554	1-(1-enyl-stearoyl)-2-oleoyl-GPE (P-18:0/18:1)	Lipid	Plasmalogen	52614	LC/MS Pos Late	100008919	2950	730.574		144371-68-6		HMDB11375	72691256	73254352	68411888	54295608	71292552	65336088	71960776	74237144	68739912	73000928	64144460	70529008	70063608	64965048	76512656	73345736	56560360	67269392	68851456	63883388	76276760	80932192	69845176	74446824	50833068	57147944	57575380	53243352	49192304	60271952	51148040	60467412	62226496	60832392	60855280	55289024	74512352
2583	1-(1-enyl-stearoyl)-GPE (P-18:0)*	Lipid	Lysoplasmalogen	39271	LC/MS Pos Late	100003001	1649	466.329					954554	820055	918541	590404	917842	815847	822296	850420	764692	957808	833826	761082	821722	777892	693757	843867	623322	531280	554799	538988	613804	521206	553564	439649	558887	664187	788387	909201	647754	741545	568448	818846	909754	971212	891277	1050321	1092165
2137	1,2-dilinoleoyl-GPC (18:2/18:2)	Lipid	Phosphatidylcholine (PC)	52603	LC/MS Pos Late	100008903	2006	782.569	5288075	998-06-1		HMDB08138	37244264	36692140	38785088	24151168	31712712	26125192	30757122	31071208	24089144	24222000	22864306	22571550	20845984	19395252	21750574	23258468	18485032	22943458	21980636	21519910	37215712	40905424	36204928	35155292	22518632	25946074	27045982	21762120	20584068	23974102	18671880	23247308	23428826	21999492	21196404	20356270	26877518
2219	1,2-dilinoleoyl-GPE (18:2/18:2)*	Lipid	Phosphatidylethanolamine (PE)	53174	LC/MS Pos Late	100009217	2083	740.523	9546812			HMDB09093	17738888	19863218	19582360	14078918	18783000	16054643	16653604	19136040	18381098	18585248	17151552	17584584	18610350	16514682	20792088	18419478	16983352	20263448	21040530	18418076	27629220	30613002	28250228	26608480	14210376	16173203	15970941	14732399	13711645	15809766	11975899	15043267	15564454	15761286	15634253	13549455	18185064
2123	1,2-dioleoyl-GPC (18:1/18:1)	Lipid	Phosphatidylcholine (PC)	52457	LC/MS Pos Late	100008905	2346	786.601	10350317	4235-95-4			735025280	733371072	708897536	559456896	760118464	654218240	762195968	725833472	720457856	697050496	669802944	679909376	702687936	665318016	734811328	714011520	607691776	666965952	667141056	656214528	772617088	826864192	755842560	750294080	520629440	560583040	595542784	517428192	514218272	589018368	505444704	592214784	620174976	600394048	598770176	535227264	722287872
2295	1,2-dioleoyl-GPG (18:1/18:1)	Lipid	Phosphatidylglycerol (PG)	19142	LC/MS Polar	1541	715	773.534	11846228	67254-28-8			606736	667329	622688	386953	538387	476390	501454	553854	524601	527075	462560	564987	808019	898786	1053547	1183020	1678585	2896871	2166327	1.86457e+06	5289404	5594702	5000967	4982863
2060	1,2-dipalmitoyl-GPC (16:0/16:0)	Lipid	Phosphatidylcholine (PC)	19130	LC/MS Pos Late	100000657	2365	734.569	452110	63-89-8		HMDB00564	329773600	323366816	313672224	252627328	334519456	298077312	334697280	325837792	326314144	319210720	306791200	322168992	339880064	330939424	357923456	342737760	299351936	328891840	334327520	316392480	376607008	411899616	371526848	375397728	244627264	258554560	280854240	234108064	237748240	273236448	234926672	276107296	282656448	277643808	270016896	240546112	334471904
2180	1,2-dipalmitoyl-GPE (16:0/16:0)*	Lipid	Phosphatidylethanolamine (PE)	57341	LC/MS Pos Late	100009204	2498	692.523	445468			HMDB08923	12067854	12537751	11667635	9524637	12472540	11328847	12960733	12430343	13401332	13500996	13775969	13178616	17351850	15806722	17992540	16828054	13223751	14646820	16074176	14596634	25226222	27310514	24976612	23760058	8405587	9107482	9040791	7.83646e+06	7.79714e+06	9221620	7690720	9214522	9294089	9616034	9425095	8409949	10785580
1391	10-heptadecenoate (17:1n7)	Lipid	Long Chain Monounsaturated Fatty Acid	33971	LC/MS Neg	100001278	5555	267.233	5312435	29743-97-3		HMDB60038	3220680	1196996	1279280	936629	1472087	2237714	1781161	1.83226e+06	1998662	987747	3054656	854360	3415888	2344059	1099680	2754872	3040789	1079775	1242822	1570227	907687	920917	1707291	3.1922e+06	971906	1032136	758588	1591773	1027013	978164	1.9358e+06	2213097	973645	1493662	1145033	1189785	1719729
1399	10-nonadecenoate (19:1n9)	Lipid	Long Chain Monounsaturated Fatty Acid	33972	LC/MS Neg	100001277	5780	295.264	5312513	73033-09-7		HMDB13622	1402750	504428	598525	380219	630737	1004615	808362	740168	983416	444325	1432543	351045	1165294	1457843	666234	1452139	1611650	605515	567622	851496	321008	433888	800593	1.53256e+06	403031	469138	254237	588992	352529	316543	851417	709944	341909	418388	395313	398088	682035
1816	13-HODE + 9-HODE	Lipid	Fatty Acid, Monohydroxy	37752	LC/MS Neg	100002196	5275	295.228	43013				395055	351290	317190	297749	174691	206108	204435	149489	211235	149218	41946	68605	272342	223628	155624	234642	262443	243440	221484	246950	223233	211965	213833	237243	261685	583313	241093	347033	240367	206415	244508	188520	247942	312639	289122	285261	122101
2392	1-arachidonoyl-GPC* (20:4)*	Lipid	Lysophospholipid	34061	LC/MS Neg	100001551	6074	618.341			C05208	HMDB10395	203959	81783	88948	64042	138654	188296	192438	147421	124859	59177	192283	20344	95827	120110	33000	135480	46686							29397	35250	59478	21377	67006	48173	38758	140582	130890	63742	69679	52271	34523	186575
2437	1-arachidonoyl-GPE (20:4n6)*	Lipid	Lysophospholipid	52486	LC/MS Polar	100001571	909	500.278	42607465			HMDB11517	1994774	1.83775e+06	1701659	1632178	1638092	2069975	1.81016e+06	1.94289e+06	1723204	1.97684e+06	1581683	1.75481e+06	1153718	1596234	1867244	2563513	1014396	974815	902756	857449	772291	883174	609341	619966	1256047	1545563	1398830	1397325	1591054	1766435	1.7921e+06	2364066	1455215	1.82392e+06	1540844	1.66997e+06	1492536
2477	1-arachidonoyl-GPI* (20:4)*	Lipid	Lysophospholipid	34214	LC/MS Neg	100001654	5482	619.289				HMDB61690	487072	266690	227594	165241	655385	936060	739912	813927	1407468	797053	1826505	687342	1376447	2035653	1265008	2249301	1792051	837347	995251	1312579	400118	427318	632250	1478850
348	1-carboxyethylisoleucine	Amino Acid	Leucine, Isoleucine and Valine Metabolism	62558	LC/MS Neg	100020427	2628	202.108					48563	53070	71694	52865	100136	105768	101767	108764	123714	144349	125517	161175	197918	199945	225243	230027	292383	338268	325954	360677	473302	543358	509621	554330	62942	59228	52254	45286	62025	58721	67169	54282	93072	121741	81789	106478	97049
300	1-carboxyethylleucine	Amino Acid	Leucine, Isoleucine and Valine Metabolism	62559	LC/MS Neg	100020425	2663	202.108					46954	59862	64937	51740	122887	127603	139197	142011	153533	181111	170567	191288	253891	292854	309953	329569	503847	574806	631893	572470	905394	959234	968924	1003442	56197	48520	51023	55548	67761	67491	63969	70058	105762	147396	85828	132465	115608
138	1-carboxyethylphenylalanine	Amino Acid	Phenylalanine Metabolism	62566	LC/MS Neg	100020419	2844	236.093					33517	31076	42932	32395	55261	70163	64098	75711	77555	98118	94043	107015	166102	177054	189596	204363	317831	384215	363799	385783	609207	666759	713861	647372	24910	28335	23290	24798	34295	34756	32639	32466	53283	58206	44183	61019	55735
156	1-carboxyethyltyrosine	Amino Acid	Tyrosine Metabolism	62564	LC/MS Neg	100020421	1846	252.088					29544	22568	31998	23373	29829	40319	37312	40235	44837	52288	47195	54878	79809	92513	94638	101069	151010	189329	184108	176014	303617	317166	313832	317944	19817				17732	17738			25180	29981	23211	30282	29907
371	1-carboxyethylvaline	Amino Acid	Leucine, Isoleucine and Valine Metabolism	62562	LC/MS Neg	100020423	2008	188.093					38904	28363	46781	34446	76215	94593	86724	82948	92979	119532	121660	148917	199105	218082	232910	212706	406954	495105	412396	475176	775206	824426	976964	837846	44392		37397	29669	43974	42484	48373	36040	86652	98441	56651	91166	73824
2221	1-linoleoyl-2-arachidonoyl-GPE (18:2/20:4)*	Lipid	Phosphatidylethanolamine (PE)	53189	LC/MS Pos Late	100009222	2030	764.523				HMDB09102	31658708	31311532	33442950	22655036	32960010	27818372	32425070	30143552	29547960	30106096	29659096	28698258	31333326	27442698	34194832	31886796	25669808	29639936	29542884	27961552	34536404	37974136	35629196	32086524	21156310	24808364	24966532	23164384	20506162	25248696	22336908	25895168	26323740	25458800	23957422	21173928	31934908
2138	1-linoleoyl-2-linolenoyl-GPC (18:2/18:3)*	Lipid	Phosphatidylcholine (PC)	53176	LC/MS Pos Late	100009343	1939	780.554				HMDB08141	1028382	999044	1227187	668604	1.0267e+06	718356	894937	800395	818639	810870	727485	759122	928419	1022653	926772	764388	1104138	1244195	1404625	1109739	2639313	2883247	2184208	2404070	444709	719921	570272	460780	480628	626488	371299		507512	370657	511123	443741	537733
2374	1-linoleoyl-GPC (18:2)	Lipid	Lysophospholipid	34419	LC/MS Pos Late	100001395	1465	520.34	11988421		C04100	HMDB10386	1000600	1171036	1149809	951354	1265335	1044518	1200089	1104868	1060431	1176924	931082	870633	633635	349380	338083	361850	123253			744151	40004.2		652379		1.83748e+06	2240803	2039847	1987896	1469063	1.90398e+06	1441008	1935549	2229870	2385663	2199509	2459293	2288992
2425	1-linoleoyl-GPE (18:2)*	Lipid	Lysophospholipid	36600	LC/MS Pos Late	100001570	1482	478.293	52925130			HMDB11507	598457	586699	544821	317776	550495	541481	761791	593771	680335	773100	604815	538063	476306	320932	273471	246650	143587	68048.4	99267.6	60413.1			22555.8		475884	547622	450466	554815	306454	484196	364442	590517	651872	540048	466253	581437	588424
2464	1-linoleoyl-GPG (18:2)*	Lipid	Lysophospholipid	54885	LC/MS Neg	100009227	5516	507.273					91764		47827	21100	26439	42803	30026	25036	72109	33956	119189		269436	304406	193321	317128	701711	245741	415081	350557	57370	107224	221931	343068
2472	1-linoleoyl-GPI* (18:2)*	Lipid	Lysophospholipid	36594	LC/MS Neg	100001778	5494	595.289					292124	97991	152905	79133	291969	388228	319405	285349	842135	321972	896510	241481	1066949	1261228	759538	1281277	1695232	658042	814650	921787	237902	301510	492354	823201
4005	1-methylnicotinamide	Cofactors and Vitamins	Nicotinate and Nicotinamide Metabolism	27665	LC/MS Pos Early	55	1940	137.071	457	1005-24-9	C02918	HMDB00699	298616	289171	279598	175882	175066		228516	158510	109246	200599	158018	181262	156997	109166	140658	244731		143442	110722		129537	182699		94583	202099	289010	142849	190677	188868	156379	167857	171809	132399	177005	104252	127203
2048	1-myristoyl-2-arachidonoyl-GPC (14:0/20:4)*	Lipid	Phosphatidylcholine (PC)	53195	LC/MS Pos Late	100009139	1914	754.538				HMDB07883	2331870	2302782	2372498	1409480	1869467	1497468	1932068	1732865	1425309	1743482	1403274	1575554	1804864	1307166	1687852	1.57357e+06	1417974	1.71069e+06	1702462	1465617	2474185	2678298	2413167	2168773	1446625	1829352	1730322	1563452	1129109	1474881	1320480	1402970	1436025	1308255	1405606	1117591	1418452
2044	1-myristoyl-2-palmitoyl-GPC (14:0/16:0)	Lipid	Phosphatidylcholine (PC)	19258	LC/MS Pos Late	100000672	2147	706.538	129657	69525-80-0		HMDB07869	30006416	29655190	28179626	23401116	30869358	26016796	29328628	26994216	25890288	26419624	24055286	25933838	26298244	26920432	30204366	27669258	28695244	31719058	30841844	29294840	41213184	48161504	41963192	41302396	21183864	23208630	24114520	20611912	19979292	23134676	20466704	22238790	22410164	22282086	23053128	20395482	25724224
2215	1-oleoyl-2-arachidonoyl-GPE (18:1/20:4)*	Lipid	Phosphatidylethanolamine (PE)	55041	LC/MS Pos Late	100009219	2200	766.538				HMDB09069	178162624	164701056	173039344	124747256	178782832	147184912	178622320	170268560	167159872	169082112	164340672	165615408	182477024	163800848	189757472	180615792	147288496	163109296	163791280	156175904	184918016	201991056	183701568	175099216	123767576	131199872	138887200	124982544	116836888	142034320	125334016	138381344	144791536	139621552	138981472	119270624	173734240
2136	1-oleoyl-2-docosahexaenoyl-GPC (18:1/22:6)*	Lipid	Phosphatidylcholine (PC)	52697	LC/MS Pos Late	100009130	2011	832.585				HMDB08123	4482032	4053386	4569289	2393708	4268689	3528489	3.95197e+06	3.60336e+06	3040431	3784635	2.98246e+06	2981812	2871887	2915495	3282968	3702006	3.10732e+06	3662240	3703664	3299093	5171183	5937877	4908407	4445170	2227080	2569368	2676541	2231910	1775846	2177700	1.67771e+06	2628303	2559403	2731932	2745894	1.80976e+06	3199752
2218	1-oleoyl-2-docosahexaenoyl-GPE (18:1/22:6)*	Lipid	Phosphatidylethanolamine (PE)	53209	LC/MS Pos Late	100009220	2119	790.538					17768200	16779832	17673788	12210551	17775908	14794774	18750214	16406443	16329149	17150942	16701800	16981888	17792420	16484543	18908780	17816604	15319239	16623379	16038355	14978874	18437868	20413080	19664340	18363238	13185204	14399212	14293650	13712523	13219728	14913867	13356621	13666690	15170185	14412584	15594448	13173380	17611148
2126	1-oleoyl-2-linoleoyl-GPC (18:1/18:2)*	Lipid	Phosphatidylcholine (PC)	52453	LC/MS Pos Late	100008981	2165	784.585					125090360	110160304	112892400	98285800	116038872	99015016	106206880	103287208	100915024	101856048	97054984	95071904	94115160	91755992	112865544	94316752	86559272	78570128	89885448	94098504	123960112	126454320	106164200	125488704	85956344	89069960	91689016	88002224	77400128	84623056	80642992	86047568	76658160	83695968	88151848	82139808	92058632
2212	1-oleoyl-2-linoleoyl-GPE (18:1/18:2)*	Lipid	Phosphatidylethanolamine (PE)	52687	LC/MS Pos Late	100009078	2270	742.538	9546753			HMDB05349	169512448	170156176	164009376	127432448	169949072	147868464	169013728	162895072	161911664	163658016	158092176	156369680	171459824	152853536	177454848	176720768	109164032	167508128	164154992	160544800	206616992	226290560	205273904	197042384	118084808	126811696	131838648	119360248	115751728	133147384	116359352	131778208	138362656	135757040	137426848	120689760	164831872
2600	1-oleoylglycerol (18:1)	Lipid	Monoacylglycerol	21184	LC/MS Neg	100000924	6650	281.249	5283468	111-03-5		HMDB11567	299540	123998	449541	158350	246502	1.75758e+06	218303	208727	361718	312973	2.02019e+06	426798	559312	2503303	625835	333324	1411087	1881533	202122	412017		257014	1441840	346206	191555	1173366			215349	57147	278081		296792	227850	892221	281539
2371	1-oleoyl-GPC (18:1)	Lipid	Lysophospholipid	48258	LC/MS Pos Late	100001272	1540	522.355	16081932	19420-56-5		HMDB02815	5190102	5866994	5124378	3.82073e+06	3589029	3053871	3.82084e+06	3846352	2870314	2874545	2501954	2188623	1058324	778901	978344	663696	531776	323788	303337	275611	196023	357478		269338	6841006	7.48066e+06	6.64954e+06	6.38011e+06	5.51963e+06	6.2643e+06	5.67051e+06	6804854	7.46906e+06	7.751e+06	6399758	7.37014e+06	9055251
2423	1-oleoyl-GPE (18:1)	Lipid	Lysophospholipid	35628	LC/MS Polar	100001569	925	478.294	9547071	89576-29-4		HMDB11506	1215688	1000276	857987	825707	807072	1182394	903890	980936	921544	1195293	844669	980297	573320	851969	867082	1110300	518327	740074	596179	639748	642651	724026	451745	572334	543555	705788	712103	833218	703422	821161	801963	960276	660342	914166	704654	921609	776872
2462	1-oleoyl-GPG (18:1)*	Lipid	Lysophospholipid	45968	LC/MS Polar	100005716	825	509.288							211494	113513					241905		235199		692663	751684	741713	640542	1802619	1296264	1351649	1394085	662690	589355	665624	558819
2470	1-oleoyl-GPI (18:1)	Lipid	Lysophospholipid	36602	LC/MS Neg	100001777	5599	597.304					2214678	948368	1.03943e+06	709369	2208272	3000639	2717457	2240465	4700732	2097387	6035777	1304855	6.46901e+06	9009934	4529351	9449833	10431523	4299104	4857032	5505782	1506254	2186943	3166302	6393636
2453	1-oleoyl-GPS (18:1)	Lipid	Lysophospholipid	19260	LC/MS Neg	100000630	5607	522.284	9547099	326589-90-6		HMDB61694	1090547	400272	560339	272754	778233	1032858	1.09436e+06	853512	2066097	913368	2629720	530056	3317762	4070237	2272577	4352855	3045029	963855	1472347	1437410	339477	478011	868287	1638770	171985	153033	104798	294863	229209	176099	441357	429653	164242	151516	171538	152160	659155
2091	1-palmitoleoyl-2-linolenoyl-GPC (16:1/18:3)*	Lipid	Phosphatidylcholine (PC)	53180	LC/MS Pos Late	100009345	1850	754.538				HMDB08008	312441		398252		298439	334348	241328	185398	329364	216632	216487	248792	369547	428446	553971	365530	629767	791667	761753	830999	1544744	1767184	1684111	1505742						167501		92245	191229	232869	85484	113852	189494
2078	1-palmitoyl-2-arachidonoyl-GPC (16:0/20:4n6)	Lipid	Phosphatidylcholine (PC)	52462	LC/MS Pos Late	100008914	2091	782.569	10747814	35418-58-7		HMDB07982	402779488	393771616	394528576	286655104	371683264	320831136	392408128	371035008	336714720	347598816	321376096	328051456	314307552	281833152	349110016	327836768	246072496	272968512	275111392	262502944	304576480	344600832	306109824	273840512	281380192	323662880	313286880	281426112	267157264	311793504	267913664	302006656	317504864	309612800	306043296	267441264	361640736
2189	1-palmitoyl-2-arachidonoyl-GPE (16:0/20:4)*	Lipid	Phosphatidylethanolamine (PE)	52464	LC/MS Pos Late	100008990	2198	740.523	9546800			HMDB05323	219940976	209871568	215099984	160387264	228284992	192685728	224952112	217687680	210490416	220343328	209473536	213646672	232284848	207514656	245336400	229971632	182773088	206465744	209530912	198258288	228684208	258406688	227783584	217105168	158135584	167774528	177466752	160116064	151830992	178730528	155153744	173454448	183491936	180741872	176064016	153294208	217837088
2084	1-palmitoyl-2-docosahexaenoyl-GPC (16:0/22:6)	Lipid	Phosphatidylcholine (PC)	52610	LC/MS Pos Late	100008915	2023	806.569	6441886	59403-54-2		HMDB07991	83724248	80634800	78316016	56057704	78535248	66296916	81692464	78817256	66927640	68852208	65198640	64722384	61046688	53595528	66398896	68779536	46634604	53421228	56383472	50876244	64118872	73059216	61563108	59704348	52105304	60032412	63439560	51473204	48095932	62088340	47123444	61323932	61753568	59726628	56884632	51597956	74282240
2191	1-palmitoyl-2-docosahexaenoyl-GPE (16:0/22:6)*	Lipid	Phosphatidylethanolamine (PE)	52465	LC/MS Pos Late	100008991	2119	764.523	9546799			HMDB05324	37573064	35024368	38039100	26243434	37761236	32927416	40587260	35115288	36698432	35995952	36875744	35579392	38855128	37053680	42339716	37988280	33914928	35882704	36694512	33138004	39805688	44228980	40962932	38546244	28784552	30584994	30235906	28852696	27976788	31818256	28925680	32112424	33014602	31254118	31269194	29253036	37150624
2067	1-palmitoyl-2-linoleoyl-GPC (16:0/18:2)	Lipid	Phosphatidylcholine (PC)	42446	LC/MS Pos Late	1537	2160	758.569	5287971	40811-94-7		HMDB07973	1476279936	1476744192	1436672384	1164465792	1446538240	1276963584	1446431616	1417359360	1333640064	1312055808	1248579584	1317850624	1288007296	1216096768	1362317696	1322189440	1098440320	1174269824	1175582848	1160936448	1332160768	1456904704	1299704576	1301672320	1140906112	1274299136	1289384448	1127490688	1085707904	1185638272	1113558400	1219500032	1252256384	1247092224	1246868864	1101763968	1390027904
2186	1-palmitoyl-2-linoleoyl-GPE (16:0/18:2)	Lipid	Phosphatidylethanolamine (PE)	42449	LC/MS Pos Late	100001870	2275	716.523	9546747			HMDB05322	140630560	136791552	134115328	102948496	143492608	125241912	143613248	137437552	148918448	144248480	140521440	141410128	168986944	146695264	168767200	170382736	147141776	169687792	165458608	155551136	196314256	220435552	198326368	189095472	91859960	100248696	103044440	94445616	90292616	104610040	91128760	105323384	110470456	108772400	108087840	95415424	132268120
2027	1-palmitoyl-2-oleoyl-GPA (16:0/18:1)	Lipid	Phosphatidic acid (PA)	19262	LC/MS Pos Late	1535	3293	692.523	5283523	169437-35-8	C13889		3103610	4610631	3873890	3856190	4042851	4169753	4575924	4958245	3082035	5542828	4.18832e+06	3687912	2802390	3250269	3648473	5106905	2759319	3399034	2764614	3057930	2305746	2573412	1613552	2208509	2658476	2756630	3647587	2824108	3401371	5245248	3729187	4.14665e+06	4889315	4710167	4738519	4177877	5881284
2064	1-palmitoyl-2-oleoyl-GPC (16:0/18:1)	Lipid	Phosphatidylcholine (PC)	52461	LC/MS Pos Late	1539	2358	760.585	6436017	26853-31-6;26853-31-6		HMDB07972	1550794880	1485715712	1445661312	1173408640	1568164096	1417080448	1560979712	1507386496	1519859968	1501451520	1436549632	1497682304	1517380352	1492030208	1612883712	1544326272	1588955136	1713111936	1733506944	1657177728	2194101504	2339849984	2109145216	2103125376	1010752320	1076420736	1152424576	975175936	980801792	1130053376	972380224	1128849152	1169080832	1155380992	1117167232	996073984	1377520896
2184	1-palmitoyl-2-oleoyl-GPE (16:0/18:1)	Lipid	Phosphatidylethanolamine (PE)	19263	LC/MS Pos Late	1526	2509	718.538	5283496	26662-94-2		HMDB05320	414056544	412040448	400888640	320367072	436649504	387377472	440525984	431519136	448653952	442066880	431857184	424378080	489011104	449929536	531873984	488954368	462103584	515934592	531505440	489215136	655385472	692072576	636374272	609583936	282268320	312468352	315357312	279541184	272804864	324442400	271740832	319311616	331633984	331811360	324268544	297540672	386890464
2286	1-palmitoyl-2-oleoyl-GPG (16:0/18:1)	Lipid	Phosphatidylglycerol (PG)	52448	LC/MS Pos Late	100000641	3206	766.559	5283509				1250537	833812	1114195	840843	1047845	794585	937091	894332	1034031	1186064	936580	716363	1.59118e+06	1239591	1503137	1.87339e+06	3875270	5189884	4373907	4478187	8.051e+06	8902757	7540439	7.87066e+06
2300	1-palmitoyl-2-oleoyl-GPI (16:0/18:1)*	Lipid	Phosphatidylinositol (PI)	52669	LC/MS Polar	100009066	893	835.534				HMDB09783	1702672	2021820	2102299	1636285	1999088	1728383	1903933	1940954	2.08565e+06	1779472	1796509	2.01789e+06	1698369	2.03564e+06	2.0208e+06	2003013	1569856	1909689	1828673	1.82278e+06	1.95971e+06	1806483	1.76755e+06	1782766	1513492	1645470	1431699	1532569	1538123	1568672	1634679	1557945	1508726	1487686	1651069	1259898	1678229
2266	1-palmitoyl-2-oleoyl-GPS (16:0/18:1)	Lipid	Phosphatidylserine (PS)	19261	LC/MS Pos Late	1531	2660	762.528	5283499	40290-44-6	C13880	HMDB12357	22665188	22202936	21351552	17621380	26417392	21742208	26221860	24181576	29143736	30870566	26920692	29052860	38109924	35050628	40393040	40046760	26690182	30962244	31129464	28199544	27616488	29333300	25453042	23852222	15324542	16746775	17893888	15606988	15521431	19451852	16114646	18343796	19590420	19237092	18459608	16371348	23719268
2061	1-palmitoyl-2-palmitoleoyl-GPC (16:0/16:1)*	Lipid	Phosphatidylcholine (PC)	52470	LC/MS Pos Late	100008984	2160	732.554				HMDB07969	80092944	78240832	77880680	62048340	79277648	70487064	77276344	74243328	68231920	69795712	67739632	71237440	72496392	71153584	77748424	72938400	93038832	102133312	102798176	99146832	165850080	180445888	166866080	161194848	53118640	58178184	58361880	51003720	50196372	55224792	48834820	54074232	57209916	54281040	53278140	51054744	62627848
2062	1-palmitoyl-2-stearoyl-GPC (16:0/18:0)	Lipid	Phosphatidylcholine (PC)	52616	LC/MS Pos Late	100008921	2653	762.601		59403-51-9		HMDB07970	175654112	165956512	164157232	129623576	179698816	157434784	181108176	169476720	171639904	170688336	148947328	160260240	188571888	170086256	187174720	190802816	156855744	177371760	172459952	165513280	190136640	207681856	186375312	186328304	114938808	122764848	133417168	118058416	112441376	137324352	114099200	136378496	139622000	139311088	138795072	119620208	170906800
2183	1-palmitoyl-2-stearoyl-GPE (16:0/18:0)*	Lipid	Phosphatidylethanolamine (PE)	57388	LC/MS Pos Late	100009205	2850	720.554	5326793			HMDB08925	5709612	5092340	5709743	4099329	5.45578e+06	5107511	5650451	5199614	5602752	6090821	5494654	5487342	7749267	7297341	7.96036e+06	7229283	6182114	8091251	7359976	7510339	10338503	11649273	11055042	10267443	3350317	4024079	3.64177e+06	3956227	3473877	4307954	3732521	3715055	4543336	4253559	4484242	3706157	4849735
2360	1-palmitoyl-GPC (16:0)	Lipid	Lysophospholipid	33955	LC/MS Pos Late	100001263	1525	496.34	86554	17364-16-8		HMDB10382	25498686	26175474	25610440	19492116	15503988	14092972	17113846	16112179	10798636	10946266	10307450	9847606	4216427	3929642	4197311	2669405	1446434	1418787	1379021	1034364	1486704	1560561	1393653	1355182	29772972	37499532	34731672	30009106	25997736	31021566	27229368	30321244	32030194	33869436	30611634	31128822	38392936
2414	1-palmitoyl-GPE (16:0)	Lipid	Lysophospholipid	35631	LC/MS Polar	100001567	921	452.278	9547069	53862-35-4		HMDB11503	801302	751190	652646	659528	558946	923826	668680	797312	576922	832734	615859	752969	628158	826681	895949	1251774	600380	976101	777636	775059	665616	740372	476103	580535	387677	572584	568665	642837	447914	598319	481970	599372	528213	705338	508619	691193	550706
2458	1-palmitoyl-GPG (16:0)*	Lipid	Lysophospholipid	45970	LC/MS Polar	100005717	833	483.273	3300276				93932	147155	171450		82258				180543		128857	164682	777500	741796	901572	839833	2335004	2143603	1718349	1.96308e+06		711046	811985	670106
2465	1-palmitoyl-GPI* (16:0)	Lipid	Lysophospholipid	35305	LC/MS Neg	100001655	5564	571.289				HMDB61695	258780	88388	111806	60194	157306	231397	242949	216343	313344	156610	351923	81555	443627	726360	371830	894239	1085218	613420	581163	697651	248094	353122	575942	1111668	29590	47358		43569	30781		63735	53936		29535	33326	28655	77886
2451	1-palmitoyl-GPS (16:0)*	Lipid	Lysophospholipid	46130	LC/MS Neg	100005805	5572	496.268	9547100				161605	67110	77075	61395	117699	177299	166650	138013	182311	77014	248575	44400	206446	326954	166870	385933	213709	107641	93175	122743	36018	71328	114636	246404	37489	48003	38640	70439	48848	39600	128822	97764	47402	52349	74083	43357	155329
89	1-ribosyl-imidazoleacetate*	Amino Acid	Histidine Metabolism	61868	LC/MS Pos Early	100001668	2006	259.092	5117448	29605-99-0	C05131	HMDB02331	225469	247272	238478	189480	131438	142597	121408	122061	37372	48443		46880		35160	18025	24259		22021							121460	144658	171492	219571	258831	266689	257564	269465	126512	108917	121082	125550	67013
2112	1-stearoyl-2-arachidonoyl-GPC (18:0/20:4)	Lipid	Phosphatidylcholine (PC)	42450	LC/MS Pos Late	100001869	2300	810.601	16219824	35418-59-8		HMDB08048	199969024	208261040	200009392	152237792	208341264	181804752	210962848	199821280	194321760	199181728	187669088	190143456	193775008	173738096	200353360	203631872	149352672	173834848	163703200	161683008	184326816	213410352	187726688	178560320	138740624	154613664	160126320	139708688	139300720	166935168	140079344	166151520	174133760	172059520	173760640	152228928	211152432
2206	1-stearoyl-2-arachidonoyl-GPE (18:0/20:4)	Lipid	Phosphatidylethanolamine (PE)	52447	LC/MS Pos Late	100008977	2424	768.554	5289133			HMDB09003	198576576	197014528	192594000	147777104	199538384	175246624	205711008	197067856	189372576	203254032	189392832	189380496	205538400	183630000	212363712	201827696	166180352	206726480	187627264	187279424	211782032	241859696	212866016	211701984	137531616	155545984	160273408	145550528	135430800	160818784	134699184	160505136	167240464	162361360	158064688	146002976	198197168
2319	1-stearoyl-2-arachidonoyl-GPI (18:0/20:4)	Lipid	Phosphatidylinositol (PI)	52449	LC/MS Polar	100000616	870	885.549		383907-33-3		HMDB09815	352432	406948	399193	394334	366401	327790	526048	422655	460309	444223	554112	452293	560772	398309	390123	412820	407648	325528	534691	437258	516238	456176	542384	475287	516873	412254	523943	394569	454207	412559	398729	443661	453266	268499	384823	265949	552313
2275	1-stearoyl-2-arachidonoyl-GPS (18:0/20:4)	Lipid	Phosphatidylserine (PS)	52235	LC/MS Pos Late	100001872	2565	812.544				HMDB12383	535036192	520874592	516296640	426290080	541912832	483186240	561729088	540552960	510318400	522017408	472889632	506535168	480422464	470439232	512119424	507940736	388280448	414804544	404481760	392291392	383359488	396865120	367722304	374426496	435019456	473398976	472787840	436412896	432438208	480016000	428212992	489306976	503479712	507054752	494564128	431811040	584245312
2118	1-stearoyl-2-docosahexaenoyl-GPC (18:0/22:6)	Lipid	Phosphatidylcholine (PC)	52611	LC/MS Pos Late	100008916	2197	834.601		59403-52-0		HMDB08057	21582464	21179528	21953360	15288412	22605516	19365510	22415014	21248820	21106774	21986316	21580674	21161436	21890656	21266624	23939068	22356580	17994500	20089436	19342804	20028784	22041324	25583560	21991520	20281238	14580919	15402921	16091896	14073424	14342130	16955644	14603411	16519881	18243776	18161448	17443554	14785768	20740728
2210	1-stearoyl-2-docosahexaenoyl-GPE (18:0/22:6)*	Lipid	Phosphatidylethanolamine (PE)	52466	LC/MS Pos Late	100008992	2317	792.554	9546798			HMDB05334	11542824	10405895	10894918	8619251	11106770	10208073	11533423	11295922	11373931	11021650	10865291	11619765	9747859	11270006	11440142	11587032	10998172	12362939	12026697	12143742	13033523	13469020	13578028	12873085	8769155	8921746	9343026	8004313	8360638	9920471	8263454	9975305	9670748	9130189	8768209	7830459	11789713
2101	1-stearoyl-2-oleoyl-GPC (18:0/18:1)	Lipid	Phosphatidylcholine (PC)	52438	LC/MS Pos Late	100008904	2644	788.616		56421-10-4		HMDB08038	611782464	585658240	571524032	447719392	628497984	574096000	650962240	613573120	626471616	614493312	569595008	579862976	700520576	644222912	703694528	710115520	697310272	778818880	771143168	731795200	915694848	977942016	886924544	866925952	331665152	376080864	388703744	348840288	324569664	387432384	325242016	391769408	415843936	412687776	407341536	350841856	497420448
2198	1-stearoyl-2-oleoyl-GPE (18:0/18:1)	Lipid	Phosphatidylethanolamine (PE)	42448	LC/MS Pos Late	100001856	2858	746.569				HMDB08993	172449760	167309504	170155952	125054216	172072336	160285744	176600736	169578688	174196736	177997520	166505072	179027168	193077344	181950288	209925472	194663632	233935168	282106080	267709664	258536976	352252448	396863136	373206016	343389056	102336752	118111464	111188656	105274504	103447776	123080920	102710104	119140832	129977528	125344888	120961560	112162472	148922560
2293	1-stearoyl-2-oleoyl-GPG (18:0/18:1)	Lipid	Phosphatidylglycerol (PG)	52623	LC/MS Polar	100001866	717	775.549		322647-48-3			1817236	2209155	2302569	2075619	2193967	1803373	1.997e+06	2171363	2212183	2175266	2184201	2304393	2371285	2967660	2965995	2992147	2478569	3055096	2423318	2300848	2532116	2468432	2524315	2654737	1563110	1788985	1547416	1688069	1536105	1745105	1531937	1506310	1563458	1493712	1519684	1466635	1760440
2272	1-stearoyl-2-oleoyl-GPS (18:0/18:1)	Lipid	Phosphatidylserine (PS)	19265	LC/MS Pos Late	100000639	3000	790.559	9547087			HMDB10163	139147104	137423536	135714416	100683632	152859712	131329888	158514096	146416496	155367136	167038816	148705632	160261472	189382960	175352880	205291200	192068000	149680352	174358512	160159056	151338720	149059280	163862256	139019968	136903872	88541720	98088576	99253424	90332928	86216464	109203888	90266152	109151280	108024832	112198984	110145600	94285760	126864744
2369	1-stearoyl-GPC (18:0)	Lipid	Lysophospholipid	33961	LC/MS Pos Late	100001271	1606	524.371	497299	19420-57-6		HMDB10384	50486104	50749972	50754048	35459896	31931064	28953352	33982932	32090048	23105818	23630558	22532960	23467440	10935225	9753734	10630139	9419824	1400800	1296888	1692690	1352382	706357	838146	868117	751900	57096844	66080660	62144244	53808228	50357184	58053664	49935308	57309944	62186248	62251484	59093684	58314624	75385368
2421	1-stearoyl-GPE (18:0)	Lipid	Lysophospholipid	42398	LC/MS Pos Late	100001461	1626	482.324	9547068	69747-55-3		HMDB11130	1602492	1613026	1419944	1054680	1514687	1374781	1366933	1484634	1493263	1627578	1322970	1443159	1455680	1517265	1546698	1570630	1567992	1783237	1415189	1530876	1094173	1270646	1195806	1293023	726089	1018881	1180836	987699	881373	1161819	920915	1142112	1107655	1084189	1049325	1159805	1283107
2460	1-stearoyl-GPG (18:0)	Lipid	Lysophospholipid	34437	LC/MS Neg	100001462	5816	511.304					1202046	343349	527576	244778	355528	609814	513486	461529	862861	406196	1240210	310811	6013465	9909530	4860322	12015972	15214400	7534033	6493123	8089154	1690049	2437883	4953487	8509733
2468	1-stearoyl-GPI (18:0)	Lipid	Lysophospholipid	19324	LC/MS Neg	100000656	5794	599.32		796963-93-4		HMDB61696	1377544	463646	681042	392511	856991	1496965	1393370	1084278	2156718	923031	2589428	683596	3443749	5203221	2847150	6012008	5382639	2863598	2512585	3162123	1139061	1841083	3359599	5950335	189549	338230	129091	213874	239054	154756	436998	318978	215313	232614	252323	176005	510610
2452	1-stearoyl-GPS (18:0)*	Lipid	Lysophospholipid	45966	LC/MS Pos Late	100004327	1634	526.314	9547101				1.95097e+06	1977708	1.74102e+06	1452024	1936631	1628342	2134410	1941666	1604380	1752445	1510969	1693713	1685367	1669152	1676100	1.90345e+06	1308737	1279620	1199499	1217965	1332525	1714753	1327163	1569137	1020977	1505684	1645877	1444471	1409540	1641932	1350966	1642559	2097582	2053776	1900455	2.04366e+06	2167092
398	2,3-dihydroxy-5-methylthio-4-pentenoate (DMTPA)*	Amino Acid	Methionine, Cysteine, SAM and Taurine Metabolism	62805	LC/MS Neg	100020893	1156	177.023					117557	87599	105067	67279	106317	136652	126730	116353	101822	132945	96520	136637	137177	143066	136104	161116	129694	195859	171585	173399	167837	256402	223939	271543										46658			49647
1112	2,3-diphosphoglycerate	Carbohydrate	Glycolysis, Gluconeogenesis, and Pyruvate Metabolism	15664	LC/MS Neg	1227	555	264.952	186004	102783-53-9	C01159	HMDB01294	15428230	14246935	17372360	15669478	36046916	34687280	34452976	32428702	49762884	47334316	32172918	41918112	13357127	25269730	19959724	21398052	3132997	3510777	1412554	1671519			21811		15604856	20167322	19173800	11927373	27269592	31347200	27088360	30465408	42538916	42155072	36353944	28645444	55921200
1838	2,4-dihydroxybutyrate	Lipid	Fatty Acid, Dihydroxy	62951	LC/MS Polar	100002285	1793	119.035	192742	1518-62-3		HMDB00360	18277940	19759420	19599996	13876144	11274111	9446870	7680328	8299866	7.57308e+06	5738762	6129928	6635412	5164309	4780240	5979987	5129211	4984224	5835205	4351131	4248527	3436595	3.87985e+06	3320119	3.48194e+06	20187414	21191934	21396196	18395180	12781324	13199476	13674010	14036799	14048724	17137132	12200892	15120620	18094492
115	2-aminoadipate	Amino Acid	Lysine Metabolism	6146	LC/MS Neg	381	639.2	160.061	469	542-32-5;1118-90-7	C00956	HMDB00510	361031	389533	350346	324560	292017	360859	278785	332955	283417	479355	286419	478656	175916	354797	240829	435679	208685	69409	53598	168805		34509			194165	220517	237539	150405	206914	256162	263844	141964	124681	325199	174686	268263	192922
3955	2'-deoxycytidine	Nucleotide	Pyrimidine Metabolism, Cytidine containing	15949	LC/MS Pos Early	100000125	2193	228.098	13711	951-77-9	C00881	HMDB00014	42487	48132		30992									183864	231656	254178	327631	676926	869927	967697	891746	1676654	1728147	1428971	1673602
3825	2'-deoxyinosine	Nucleotide	Purine Metabolism, (Hypo)Xanthine/Inosine containing	15076	LC/MS Neg	100000135	1688	251.079	65058	890-38-0	C05512	HMDB00071			57087	39982	40648	33215	45499	68889				33428													52508	44204	75019		41742	56342	49296	63091	201502		82521	19633	243059
3930	2'-deoxyuridine	Nucleotide	Pyrimidine Metabolism, Uracil containing	52602	LC/MS Neg	536	1586	227.067	13712	951-78-0	C00526	HMDB00012													27490	26088	26360		74292	81135	86851	82696	74409	67877	72817	65663
1519	2-hydroxyglutarate	Lipid	Fatty Acid, Dicarboxylate	37253	LC/MS Pos Early	100002070	958	131.034	43	40951-21-1	C02630	HMDB0059655	303050	278051	413632	280681	468106	481239	461213	333133	496637	529283	456740	536558	765507	844064	958909	615279	778614	718896	811102	620845	633030	826175	825332	814798	205577	271308	241601	245743	218466	233737	213157	200612	240009	208069	191035	128262	262009
1774	2-hydroxystearate	Lipid	Fatty Acid, Monohydroxy	17945	LC/MS Neg	1239	5695	299.259	69417	629-22-1	C03045		2.81307e+06	1.08476e+06	1.17044e+06	754521	679674	1.22204e+06	880550	901487	790700	651521	845880	456701	739065	1.49349e+06	829623	1.98216e+06	1241314	598751	580387	660005	376775	493365	425879	911617	387221	693829	406054	651883	559749	557587	791339	890565	451806	498602	538214	484648	886945
352	2-methylbutyrylcarnitine (C5)	Amino Acid	Leucine, Isoleucine and Valine Metabolism	45095	LC/MS Pos Early	100001509	3050	246.17	6426901	31023-25-3		HMDB00378	1379250	1162811	1411225	853756	1057865	1232479	1159182	1117660	868720	981534	820043	1058154	549571	881298	791345	741444	445851	718615	538158	482562	424962	445146	483975	441257	1140617	1190493	854302	1070870	1075939	1202898	1140713	969791	864177	1122597	919162	850795	836146
1336	2-methylcitrate/homocitrate	Energy	TCA Cycle	52282	LC/MS Neg	100008929	575	205.035	515;439459				77866	67436	65871	91347		70573		56844			22919		26525	147717	89686	212200	66769	205675	95894	133939	75098	142353	67121	173837		108628	49154	78062		53289	43087			335904	75825
437	2-oxoarginine*	Amino Acid	Urea cycle; Arginine and Proline Metabolism	55072	LC/MS Pos Early	100002784	1760	174.087	558	3715-10-04	C03771	HMDB04225	828668	634461	606680	696821	1064794	885786	1103560	1164500	1184932	923265	1279003	930833	940442	731141	556273	671871	830229	526512	816739	727547	542605	528710	364679	568740	1368475	1524362	1164087	2566036	989558	1339583	610745	1500893	1402718	1831104	1229376	2297972	1057125
2361	2-palmitoyl-GPC* (16:0)*	Lipid	Lysophospholipid	35253	LC/MS Neg	100001562	6215	570.341	15061532			HMDB61702	1093657	428635	587957	394343	348039	427880	707298	503323	438566	159586	565195	109561	216528	201708	121870	238012	102310	41526	35585	56994		20171	49466	104461	410600	702842	337965	399238	451538	415152	921057	957607	455149	441088	600953	226909	1349355
1117	2-phosphoglycerate	Carbohydrate	Glycolysis, Gluconeogenesis, and Pyruvate Metabolism	35629	LC/MS Polar	100000093	4550	184.986	59	70195-25-4	C00631	HMDB03391	6245868	5854622	4995370	3.95754e+06	8632294	6.64344e+06	8026090	10190359	8598334	5969171	7609823	8874263	2531206	1861937	1006479	637998	2619588	485472	1.5201e+06	1234624	238074	330003	157459	276493	3322974	7.51791e+06	3985631	3033752	5720802	5503384	6.58527e+06	9240799	6.00577e+06	8045418	5977324	6333860	8.06201e+06
1836	2R,3R-dihydroxybutyrate	Lipid	Fatty Acid, Dihydroxy	63109	LC/MS Polar	100002367	1543	119.035	13120901	759-06-8		HMDB00498	1012396	926667	818846	442474	1061011	954423	595411	935529	628984	842910	385252	797747	904736	754095	1110849	1026694		1026963	923593	517288	525108	794181	490836	538822	219911	300595	242332	255020	548165	343616	273974	522916	500668	470726	385204	533332	857083
1835	2S,3R-dihydroxybutyrate	Lipid	Fatty Acid, Dihydroxy	62950	LC/MS Polar	100002284	1660	119.035	10964471	5057-93-2		HMDB02453	1170457	1925128	1684992	973770	1534329	693153	1035100	1248573	1210238	1151390	659426	1051516	697736	613857	1099061	1222260	474896	843780	720458	222485	425421	404181	144272	278838	498819	731593	705038	763774	963218	672955	731125	1005268	1000459	285040	790604	395755	1681460
2422	2-stearoyl-GPE (18:0)*	Lipid	Lysophospholipid	41220	LC/MS Neg	100003901	6350	480.31				HMDB11129	378643	56628	251093	118285	197643	270477	308342	219614	276119	38244	346188	75087	336351	400080	179265	373101	308928	168676	37847	196865		34825	147012	174296	102917	60780	75554		133679	36791	279045	181311		73061	62239	100219	355728
170	3-(4-hydroxyphenyl)lactate (HPLA)	Amino Acid	Tyrosine Metabolism	32197	LC/MS Neg	240	1379	181.051	9378	6482-98-0	C03672	HMDB00755	369193	426709	400895	325092	198854	238886	233429	259548	280884	320431	274818	313081	287069	346174	365435	368771	323475	372007	449039	422380	453231	460178	379057	467305	65810	82003	58708	106295	72486	86453	85512	100145	71758	109712	78042	83334	90612
435	3-amino-2-piperidone	Amino Acid	Urea cycle; Arginine and Proline Metabolism	62853	LC/MS Pos Early	100020361	2065	115.087	5200225	1892-22-4		HMDB00323	454079	541243	462540	378573	529233	560500	501632	590799	605559	684505	560032	624329	540567	774999	693653	781218	504990	705106	637528	611671	579531	630438	549170	664629	302257	461590	362896	523651	555541	569518	560129	517017	562617	566667	583266	618769	653666
3972	3-aminoisobutyrate	Nucleotide	Pyrimidine Metabolism, Thymine containing	1566	LC/MS Pos Early	1114	2190	104.071	64956	10569-72-9;214139-20-5	C05145	HMDB03911	1.99138e+06	2.07972e+06	2225948	1969595	1532254	1184699	1474969	1353734	1061662	860157	643913	937476	967887	669472	540300	471811	403178	375373	369518	230926	553776	281831	600724	461174	1085864	1660637	2157594	1524259	785412	967969	962043	1067031	788754	728878	853924	768194	353275
4405	3-formylindole	Xenobiotics	Food Component/Plant	62863	LC/MS Pos Early	100020219	2736	146.06	10256	487-89-8	C08493	HMDB29737	4883076	5574861	4874921	4581192	4653536	5498669	5311938	6432839	4902009	6061651	4545724	6089235	3497942	5607607	5444650	6263597	2765449	5238458	5070749	4.93579e+06	4399980	5915794	3949035	5392184	3295085	4623475	3.95467e+06	4508359	3630409	4587782	3721324	5293199	3401910	5128535	3708915	5063795	4348136
2909	3-hydroxy-3-methylglutarate	Lipid	Mevalonate Metabolism	531	LC/MS Polar	112	2850	161.046	1662	503-49-1	C03761	HMDB00355	1542266	1699128	1551238	1345397	1463914	1590357	2122510	1612719	1345363	1303205	1.13063e+06	1251306	1005919	1010738	1107795	1.26885e+06	855650	1268634	1221393	978443	903255	1036572	770582	1001933	1121266	1330445	1045900	1396388	920456	1364827	1166252	1435025	1073461	1058090	1022069	1085677	963098
5609	3-hydroxypyridine sulfate	Xenobiotics	Chemical	48448	LC/MS Neg	100006098	1595.5	173.987		1955-23-3			122677	87827	148897	76562	126516	120599	119776	130932	83767	106238	91825	78115	68191	63910	79055	64085	63695	69406	66882	66191	73387	76422	84614	81530	81079	61680	98329	55124	84923	55185	84237	48379	68704	75187	57124	53801	76674
4678	3-hydroxystachydrine*	Xenobiotics	Food Component/Plant	62062	LC/MS Pos Early	100020203	1049	160.097	442640				34341024	33863968	34051840	26834544	31115592	31402474	32973490	33386820	27764296	31127374	27081500	32331664	23065370	32202038	33554100	32225486	20306096	28510788	26968564	25751162	26836928	26063684	27367300	27736232	26664588	31868250	27454456	23708616	27732652	33275798	30242950	30751866	31133446	32351682	28681628	30129020	28085468
1786	3-hydroxytridecanoate	Lipid	Fatty Acid, Monohydroxy	63858	LC/MS Neg	100021388	5259	229.181	5312749	32602-69-0		HMDB61655	584416	555297	468675	567282	423985	552174	420604	518311	415397	625819	367365	494121	279356	467509	393107	616388	340025	457334	331684	394519	134774	181692	143354	231109	356020	393930	393856	347977	414660	538678	400662	510068	491974	1624835	440199	420638	529488
287	3-indoxyl sulfate	Amino Acid	Tryptophan Metabolism	27672	LC/MS Neg	100000467	2222.2	212.002	10258	2642-37-7		HMDB00682	56208	55112	62803	43886	55604	63527	59632	62308	57792	56149	64226	62387	71343	63053	68515	61220	66199	54318	59392	67632	41702	43333	40075	41819	59776	89832	51041	77176	58684	57262	60444	61060	55381	70608	57702	78735	60025
2739	3-ketosphinganine	Lipid	Sphingolipid Synthesis	34381	LC/MS Pos Late	100001436	1400	300.29	631	18944-28-0	C02934	HMDB01480	599155	558373	552228	361911	1035236	1130464	1098786	1225922	1755345	2206098	1578574	2101556	2984621	2609275	3.81088e+06	3060249	1393782	3805856	3402888	3238993	2984082	3251888	3278599	2768799	629344	549779	637317	563900	854307	733457	840805	753158	1.03289e+06	1067905	1113845	955488	2445443
373	3-methyl-2-oxobutyrate	Amino Acid	Leucine, Isoleucine and Valine Metabolism	44526	LC/MS Polar	100000936	911	115.04	49	3715-29-5	C00141	HMDB00019	259337	353940	355326	278423	443426	641017	491265	689242	670071	722892	583650	830947	821226	1244451	1376479	1642865	1241082	1758959	1332467	1540497	1343596	1683111	1105302	1221702	249681	319026		322464	320861	503908	323628	288247	292081	497737	410258	279949	377279
349	3-methyl-2-oxovalerate	Amino Acid	Leucine, Isoleucine and Valine Metabolism	15676	LC/MS Neg	100000036	2064.2	129.056	47	1460-34-0;51829-07-3	C00671	HMDB03736	111448		137666		131796	425015	207626	213113	272149	266638	306323	345899	632587	485440	575868	506318	714264	546005	1073079	1.0313e+06	786680	667648	838932	881048		122617		86854		105355	142011	135201			133611	189307	163234
1118	3-phosphoglycerate	Carbohydrate	Glycolysis, Gluconeogenesis, and Pyruvate Metabolism	1414	LC/MS Neg	132	583	184.986	724	80731-10-8	C00597	HMDB00807	16530707	14602050	16544663	14091425	31107260	31137012	31481702	33436116	36078208	36301712	31602140	37013732	11990534	11148253	8035738	7.98431e+06	9475411	3723709	5616564	6.98154e+06	753788	694828	574788	652299	12282759	15218131	13458381	11598062	22575524	26416884	24896120	25960980	27834958	31596080	27031352	27773076	33775024
427	3-sulfo-L-alanine	Amino Acid	Methionine, Cysteine, SAM and Taurine Metabolism	47089	LC/MS Pos Early	382	570	170.012	72886	498-40-8	C00506	HMDB02757	84088	61400	75448		65009	75578	27920		67043	40585	93920	32558	136859	51944			127727	41940	107978	72462	46932	43850	49444	32657	103684	83249	65556	131777	31930							42611
3933	3-ureidopropionate	Nucleotide	Pyrimidine Metabolism, Uracil containing	3155	LC/MS Pos Early	1053	875	133.061	111	462-88-4	C02642	HMDB00026	57769	31983	51370	120742	35000	30759		40292																		64922	43704			53553	30974	32237			22715	102545	35967
5623	4-acetamidobenzoate	Xenobiotics	Chemical	57585	LC/MS Neg	100009413	1403	178.051	19266	556-08-1	D03836		3.9798e+06	3.99353e+06	4148269	3155781	3090446	3.54606e+06	3283747	3414672	3244830	3356866	3.45124e+06	3621215	3.55603e+06	3.83081e+06	3537881	3.42085e+06	3487281	3909433	3548137	4021654	3632220	3.73728e+06	3636627	3.72189e+06	2846780	3336168	3181919	3354951	3092453	3156359	3.43909e+06	3202248	3074505	4442410	2978395	3.65037e+06	3119807
2949	4-cholesten-3-one	Lipid	Sterol	38125	LC/MS Pos Late	100002227	2520	385.346	91477	601-57-0	C00599	HMDB00921	2567956	2287392	2197837	1438878	2014199	1807549	1618399	1740976	1761167	1922536	1549429	2065278	1575487	1676100	1959356	2282463	1242061	1.70696e+06	1493298	1574747	1553716	1616570	1412264	1462651	1192100	1758830	1514033	1128482	1339962	1363366	1247543	1.75262e+06	1493578	1458787	1657999	1337325	1.8112e+06
4192	4-ethylphenyl sulfate	Xenobiotics	Benzoate Metabolism	36099	LC/MS Neg	100001756	3580	201.023	20822574	123-07-9	C13637	HMDB62551						24169			19054		34064	26441	34454				30321		28680	30110	17763			21628	45766	48215	37227	81136	32617	31302	38290	33409	25006	65108	35847	78937	29716
506	4-guanidinobutanoate	Amino Acid	Guanidino and Acetamido Metabolism	15681	LC/MS Pos Early	100000096	2320	146.092	500	463-003;463-00-3	C01035	HMDB03464	16783788	16200933	15722183	11854549	22697088	25928658	24960398	27607728	28031272	33090836	27550816	31598790	24730104	33592192	33244510	33135250	23010800	32358208	31980736	27667652	28130686	30005332	28746342	29771654	13771893	17096952	14265246	18130124	21418776	24486508	23575170	23302768	25744144	28042658	27875068	28053228	30855432
48	4-hydroxyglutamate	Amino Acid	Glutamate Metabolism	40499	LC/MS Pos Early	100002544	1141	164.055	439902	2485-33-8	C03079	HMDB01344					50506	23860	54244	40502				78466	53478	55724	70435	58966		55288		40351						34617	22318			36035	39801	42951	41024		35642	33945
528	4-hydroxy-nonenal-glutathione	Amino Acid	Glutathione Metabolism	48504	LC/MS Neg	100006240	3387.5	462.192		99927-70-5			682490	610842	561925	494988	469685	478556	438853	487595	527924	560581	391670	451616	432911	518069	511797	633153	494766	495811	549210	444608	377572	472380	360156	395577	460799	598086	806778	544111	436461	441736	385977	394661	347725	473828	439788	408097	521628
165	4-hydroxyphenylpyruvate	Amino Acid	Tyrosine Metabolism	1669	LC/MS Neg	1141	1690	179.035	979	156-39-8	C01179	HMDB00707	63828	57461	76120	38883	103446	69049	73685	75733	75099	81140	87584	87042	60846	52283	61404	53433	49689	45918	57472	45381	43543	35295	47211	39842	91737	79926	62027	53953	83585	57070	76389	62967	102261	64913	72431	129106	127186
90	4-imidazoleacetate	Amino Acid	Histidine Metabolism	32349	LC/MS Pos Early	100001207	2055	127.05	96215	645-65-8	C02835	HMDB02024	2831960	2913140	2200955	2018544	346866	363374	335389	392228	416774	408721	393210	549242	300445	358939	404728	487076	319998	419106	526192	447719	570722	680866	471693	705434	2001985	2329241	2088674	2864247	589990	1016795	829243	913064	734797	691834	625730	690048	560821
302	4-methyl-2-oxopentanoate	Amino Acid	Leucine, Isoleucine and Valine Metabolism	22116	LC/MS Neg	100000551	2170	129.056	70	816-66-0	C00233	HMDB00695	148674	163403	169900	102632	214279	277534	283151	294745	381689	413207	459967	487779	782269	706230	757064	716357	1021373	965707	992864	1305387	912386	1406852	1548147	1150533	148220	183831		389120	186146	144323	177122	170519	239301	224020	222910	279098	584505
4178	4-methylcatechol sulfate	Xenobiotics	Benzoate Metabolism	46146	LC/MS Neg	100004111	2665	203.002					26452	27319	30951		29792	29912	29037	28860	27819	28702	32463	32340	36452	32539	29897	29515	36181	32669	35703	38096	35035	34734	38884	35290	32666	41052	25313	39489	23643	23819	30776	25515	27239	40212	25826	40782	24780
4107	5-(2-Hydroxyethyl)-4-methylthiazole	Cofactors and Vitamins	Thiamine Metabolism	27673	LC/MS Pos Early	100000098	2310	144.048	1136	137-00-8	C04294		429395	334040	330224	172924	330449	325732	321937	328202	314184	338661	398808	297910	73185	99331	190430	183388									176553	153457	170626	348791	146830	274304	134182	260781	191837	223034	286732	378788	211641
112	5-(galactosylhydroxy)-L-lysine	Amino Acid	Lysine Metabolism	43582	LC/MS Pos Early	100002462	2755	325.161	123986	32448-36-5			43415					34574	26955		34661			36794	25582		33695	23791		36372	32346		59163	47381	41954	63840		38000	24543			25224				32210			34012
128	5-aminovalerate	Amino Acid	Lysine Metabolism	18319	LC/MS Pos Early	100000454	2220	118.086	138	660-88-8	C00431	HMDB03355	2492154	1.99756e+06	2252976		2403264	2715801	2703655	2174908	1.94665e+06	7043598	1489617	2469790	1143332	2130793	2234548	2117318	1246128	2109547	1869052	1469658	1334733	1666526	1570514	1719365		1068957	1260709		1801796	2560256	1507051	1727660	1255668	2507492	1.93223e+06	1680970	1.85963e+06
499	5-methylthioadenosine (MTA)	Amino Acid	Polyamine Metabolism	1419	LC/MS Pos Early	212	2752	298.097	439176	2457-80-9	C00170	HMDB01173	2549667	2200243	3107553	1521238	2747212	3921838	3052717	3179576	2334613	2745084	3051220	3408129	3561260	5194787	4770772	3.56012e+06	7586555	12395995	6424049	8095807	5724897	6312907	8597173	5932475	1274528	1580305	944783	1245907	1526605	1460066	1.95461e+06	1346722	2121434	2235507	1794098	2312201	1587066
3919	5-methyluridine (ribothymidine)	Nucleotide	Pyrimidine Metabolism, Uracil containing	35136	LC/MS Neg	100001446	1778.1	257.078	445408	1463-10-1		HMDB00884													31594	33231	40874	40072	104970	111632	107503	110332	196107	202587	243599	233670
519	5-oxoproline	Amino Acid	Glutathione Metabolism	1494	LC/MS Neg	1021	738.5	128.035	7405	98-79-3	C01879	HMDB00267	15144504	16959248	19554054	14582587	22431888	28746610	22848046	25423622	27207768	32415160	34123804	38640680	42811816	39862912	37823024	36887732	50326192	49825800	43241240	53716720	48799920	51182252	56316220	55794040	18205576	21902312	19968322	20688766	29767536	23732396	30877636	22990476	31191956	51626572	34192436	46902952	32922370
2970	7-hydroxycholesterol (alpha or beta)	Lipid	Sterol	47890	LC/MS Pos Late	100005999	1930	367.336	107722			HMDB06119	8965946	7.63742e+06	7904507	5484649	6570114	6212721	6506544	6438217	6231848	6.69841e+06	5245897	5870733	6052496	5976882	7090455	6758875	5561631	5388025	5554892	4988658	5165118	6457639	4985637	5098640	5401521	7496712	8441776	6754978	5653525	5753247	5579790	5211031	7135292	7443472	7025966	5744353	8306059
3882	7-methylguanine	Nucleotide	Purine Metabolism, Guanine containing	35114	LC/MS Pos Early	100001456	2175	166.072	11361	578-76-7	C02242	HMDB00897						26157	40384			60759		47582	51658	90349	88389	105718	111386	215419	212825	146158	268798	278239	209886	298530
1668	acetylcarnitine (C2)	Lipid	Fatty Acid Metabolism (Acyl Carnitine, Short Chain)	32198	LC/MS Pos Early	100000802	2282	204.123	1	5080-50-2	C02571	HMDB00201	347433056	318810528	346723840	264112720	294984032	326369344	336527936	316729376	276720544	303334944	253495312	313829312	179883808	300687936	247744672	223207136	150626944	220044624	202617488	168371472	173218128	189947600	219254912	192906608	252954592	312657536	277068832	295938560	316070048	325865632	321141088	319372000	267696128	291358720	270727264	277626656	262244096
1339	acetylphosphate	Energy	Oxidative Phosphorylation	15488	LC/MS Polar	1211	4013.9	138.98	186	94249-01-1	C00227	HMDB01494	4427157	5674362	7084139	3384111	10918240	8459052	6432347	7505794	10414453	7951128	11131455	130798	15928507	7099043	7374338	4253168	11366863	1889471	3032678	3273625	572066	516489	1429539	941288	7763358	5660043	8.33159e+06	1.0129e+06	11346031	6357993	9449752	6682581	9734618	8.27552e+06	9678087	5193788	11925248
1316	aconitate [cis or trans]	Energy	TCA Cycle	46173	LC/MS Neg	100001359	580	173.009					887322	795356	901271	786227	816569	902818	812372	854263	825262	701997	993090	847209	1.00583e+06	767223	648819	595076	825170	427427	700297	877213	261622	286515	338741	343275	877870	836724	760529	1091878	764186	729391	755804	797848	687153	1187050	735089	1.00332e+06	622264
3843	adenine	Nucleotide	Purine Metabolism, Adenine containing	554	LC/MS Pos Early	880	2221	136.062	190	73-24-5	C00147	HMDB00034	2895104	2751078	2729118	2861897	2623893	2623394	2247341	2865063	2404177	2824940	1816391	2738001	1430347	2527766	2194683	2755273	1375862	3645942	2003009	1430364	1452545	1874315	1207959	1548008	1533854	2549263	1820780	1783681	1679393	1574453	1736092	2661742	1904292	2356523	1729104	1857195	1971209
3842	adenosine	Nucleotide	Purine Metabolism, Adenine containing	555	LC/MS Pos Early	798	2169	268.104	60961	58-61-7	C00212	HMDB00050	907579	1000316	929648	621114	537775	801887	593729	763231	483389	604433	431746	663848	83621	246992	321607	562801	69297	226863	141456	146055	401047	486425	315579	485338	171699	317075	173445	282147	286350	415374	435090	452680	249144	325033	317360	233277	208862
3834	ADP	Nucleotide	Purine Metabolism, Adenine containing	3108	LC/MS Polar	208	4393	426.022	6022	20398-34-9	C00008	HMDB01341	6020800	6743987	6185109	6255458	7219636	6352772	7.48028e+06	7763367	7.5417e+06	8.03357e+06	6145565	6.78681e+06	1.75652e+06	4382062	3493598	5036616	705513	1490938	765167	1.01578e+06	1133615	1977896	667996	1336756	4821779	6832674	5067077	5407247	5276568	8051553	6570988	7876318	6945544	8471947	6.60752e+06	5927583	7.66445e+06
4014	adenosine 5'-diphosphoribose (ADP-ribose)	Cofactors and Vitamins	Nicotinate and Nicotinamide Metabolism	558	LC/MS Neg	215	920	558.064	192	68414-18-6	C00301	HMDB01178					41069	23771	29754	25164	75823	40992	94125	45946	87285	21319			135290	36723	102280	126311	104570	83367	96519	94754	85188	71946	50932	54047	34955		26350	19558	41800	41348	64980	59013	42199
3835	AMP	Nucleotide	Purine Metabolism, Adenine containing	32342	LC/MS Pos Early	209	1013	348.07	6083	149022-20-8	C00020	HMDB00045	233113120	217900960	191172832	204858048	157480608	179657888	140655200	159536640	115360336	114331624	128421208	132928656	13838205	31204848	42501888	75752672	5190973	29003366	6772076	7960842	61136804	85910984	79820192	92086904	58424376	74672584	62010368	74823680	62669840	70465208	86495064	93649224	73484576	106731176	65381024	67803704	62086444
3833	ATP	Nucleotide	Purine Metabolism, Adenine containing	33449	LC/MS Neg	210	631	505.988	5957	34369-07-8;51963-61-2	C00002	HMDB00538	398890	722973	690445	1010998	1108320	559332	1002222	935639	1430992	1718766	716482	1273037	842121	969776	1658893	1225309	411025	743300	583809	506425	147777	229658			1977053	1736900	2196962	962100	2577605	3308107		2277921	6451358	1.64528e+06	6377688	2.06785e+06
1716	adrenoylcarnitine (C22:4)*	Lipid	Fatty Acid Metabolism (Acyl Carnitine, Polyunsaturated)	57528	LC/MS Pos Late	100015850	1415	476.373					322641	274432	280861	172696	182846	240457	266931	244126	111589	179528	135205	182904	153021	188539	172013	254094	129463		139265		110289	171029	132277		105109	196226	197295	159300			177323	211056	141930	165534	124423
28	alanine	Amino Acid	Alanine and Aspartate Metabolism	1126	LC/MS Pos Early	811	1700	90.055	5950	56-41-7	C00041	HMDB00161	89171824	67058224	77072616	56864536	64520108	80927072	82494080	83472176	100191248	111316784	94388192	113521696	137523024	213207744	213677456	234885952	205110672	278161280	261718416	239277104	238017888	256208640	260139184	233306992	32943452	42739884	37988332	39047188	38042116	40518372	41658328	38056960	41129664	50449736	39214868	38638104	40168904
3829	allantoin	Nucleotide	Purine Metabolism, (Hypo)Xanthine/Inosine containing	1107	LC/MS Polar	1002	1672	157.037	204	97-59-6	C02350	HMDB00462	652717	798717	707751	557896	242678	289765	250653	240252	131957	104882	154364	128685		92042	83216	112613	70603		97055	115299	98994	137518	87073	124006	377319	495501	428923	377544	161962	182045	146996	112603		148936	87178	146679	81476
44	alpha-ketoglutaramate*	Amino Acid	Glutamate Metabolism	62101	LC/MS Polar	100002397	1916	144.03	48	18465-19-5			12202453	10444137	12991006	9182495	14339068	14564241	14073995	12422052	13570101	12322777	16193911	12866453	11774643	10619301	10977373	10509122	7949291	7.26967e+06	4293030	7162290	5417829	4699073	3.92356e+06	4955540	15953995	20390348	15393539	14861326	17604440	14210348	18064536	14799288	22674988	25602228	20932740	33289348	18295746
1320	alpha-ketoglutarate	Energy	TCA Cycle	528	LC/MS Polar	93	2700	145.014	51	305-72-6;328-50-7;22202-68-2	C00026	HMDB00208	4661486	3.85221e+06	4854206	3025833	7516285	7.07103e+06	6978904	6.29268e+06	8859527	6.86706e+06	8878068	8590957	14416159	12477969	13711129	11238371	16070486	15555395	19552230	12182599	28787484	29809380	32131224	26626642	6413641	7918926	5823073	4428630	7539288	7076442	8783268	7885543	12957702	13254732	11197538	12024989	16304430
1158	arabitol/xylitol	Carbohydrate	Pentose Metabolism	48885	LC/MS Polar	100006430	1932.4	151.061	6912;94154				610123	544314	413544	537274	384302	306908	274458	385427	101744	169939						88608		52257							867112	884453	1085712	435612	804929	1.00409e+06	721332	1.03879e+06	1243522	953686	980315	889484	1539491
1164	arabonate/xylonate	Carbohydrate	Pentose Metabolism	48255	LC/MS Polar	100006115	2700	165.041	122045;6602431				34823808	30002764	38003068	24115964	28008676	29087884	27799004	30523882	21763738	22364482	23150824	23351456	16277408	20280708	18419676	17449852	14464835	12427291	13663478	10392656	10729790	12031248	10200599	11030689	25094176	29289838	33400366	25419862	20578756	22992732	23942640	24827340	20783648	25680232	19092696	21641466	22993132
1379	arachidate (20:0)	Lipid	Long Chain Saturated Fatty Acid	1118	LC/MS Neg	893	6240	311.296	10467	506-30-9	C06425	HMDB02212	8447478	4262613	4942220	4218627	5664306	7472860	6.83748e+06	5844428	6499381	3728969	7565856	3.09876e+06	5512695	7809030	4203090	8100902	7.50806e+06	4307460	4265395	5.11729e+06	3.68262e+06	4454895	5807196	10286403	3648685	4026151	3064671	4171834	3565545	3.5126e+06	5.89824e+06	5712030	3542286	3647868	3909774	3204015	7583795
1432	arachidonate (20:4n6)	Lipid	Long Chain Polyunsaturated Fatty Acid (n3 and n6)	1110	LC/MS Neg	229	5535	303.233	444899	506-32-1	C00219	HMDB01043	10704251	3261817	3183832	2304140	3.94257e+06	8383000	5751726	6049004	6535337	4259596	8849831	2355045	4771552	12042237	3.83237e+06	14070398	8023665	3378850	2657502	3915077	1500508	1.85134e+06	4748992	8885786	1315020	2303121	1158238	2764613	1719737	1901994	4290603	5186059	1743817	3242888	1997339	1946932	4.13326e+06
1711	arachidonoylcarnitine (C20:4)	Lipid	Fatty Acid Metabolism (Acyl Carnitine, Polyunsaturated)	57518	LC/MS Pos Late	100015837	1353	448.342					2398718	2603188	2531664	1243707	2145511	2357512	2212617	2154190	1.76187e+06	1963107	1879593	2.03113e+06	1.89373e+06	1672957	1916252	1521785	1267762	1384622	1172182	995161	1063608	1140638	1313165	1102465	896669	1.76307e+06	1741121	1720210	1.74904e+06	1.91714e+06	1942621	1948506	1853429	1020805	1778119	1893785	1953619
1687	arachidoylcarnitine (C20)*	Lipid	Fatty Acid Metabolism (Acyl Carnitine, Long Chain Saturated)	57513	LC/MS Pos Late	100015833	1512	456.405				HMDB06460	646745	640685	645866	492893	545203	520986	518540	616779	545392	667581	418293	468779	396176	396900	530851	467986	353645	326796	382330	269964	363335	423621	342823	373021	527532	588343	584074	440168	456416	641709	403585	520727	558955	529797	519892	586447	819359
429	arginine	Amino Acid	Urea cycle; Arginine and Proline Metabolism	1638	LC/MS Pos Early	231	2825	175.119	232	1119-34-2	C00062	HMDB00517	224796992	166075248	214744960	168530992	243202288	216358064	261805184	255699840	301650752	235119488	413972160	277225408	419418528	249665808	267478784	194680016	631158464	492969568	736548224	740973440	834362368	765968256	815445824	874376384	478872032	407103616	346471360	609464512	187736624	188752736	209930384	216608560	236296832	288579648	250493440	348210912	204872192
430	argininosuccinate	Amino Acid	Urea cycle; Arginine and Proline Metabolism	15497	LC/MS Pos Early	232	2745	291.13	16950	156637-58-0	C03406	HMDB00052	351058	216328	391070	182345	476258	369480	565652	367906	873752	699900	931369	693489	1053177	575870	881897	415129	1.4894e+06	1138771	1203016	1321707	1190714	1098438	790687	1268702	312761	259488	186769	315561	112014	110463	113519	156925	131012	152500	143340	145955	183118
39	asparagine	Amino Acid	Alanine and Aspartate Metabolism	512	LC/MS Pos Early	917	1225	133.061	6267	70-47-3	C00152	HMDB00168	125717328	113446488	113336136	93291592	137830480	117351736	140510512	142477936	152381280	143711520	143937200	144661744	178778624	148771808	152877728	156343872	167340224	158379584	187413568	162656032	166945408	168330400	161661472	184247664	119641392	120583152	124881232	151532976	114734144	128042208	122541704	131309176	115973712	147718816	127482384	139694384	143162576
35	aspartate	Amino Acid	Alanine and Aspartate Metabolism	443	LC/MS Pos Early	234	1165	134.045	5960	56-84-8	C00049	HMDB00191	222749600	214186848	216756416	170282272	229600720	206950832	229217184	235114736	227081264	229431584	201729424	209683888	208985200	206258240	216521744	214265728	177170288	186420928	193814848	176160752	164855488	156539072	152958496	162380416	188098032	198581552	206184672	184368992	187534768	215601760	202876176	211748480	220762976	236141840	217007008	222188608	283344544
2832	behenoyl dihydrosphingomyelin (d18:0/22:0)*	Lipid	Dihydrosphingomyelins	57331	LC/MS Pos Late	100009026	3150	789.684				HMDB12091	9848121	10059781	10004416	7157417	9580930	8832225	10201917	10009505	8476511	9622905	8612953	9131698	8662357	8613452	9480699	9346224	6886669	8440277	7474004	7638910	8632608	9490687	8309309	8040492	6944374	8093590	7490993	7334985	7145752	8732972	7044863	7926396	9243831	8989591	8796771	7529606	10999705
2838	behenoyl sphingomyelin (d18:1/22:0)*	Lipid	Sphingomyelins	48492	LC/MS Pos Late	100006294	3083	787.669				HMDB12103	712906048	674439424	548896384	501020000	717352512	486351168	734991936	674381824	665278528	649956032	499472640	523070112	516612096	455713632	558587392	638692224	405172096	455928000	576866176	432700288	641556096	668896256	496069344	589262016	409042624	458528480	610724544	494244832	407320896	591206336	410211296	578220480	529897408	495601440	501763456	439303744	766401920
1688	behenoylcarnitine (C22)*	Lipid	Fatty Acid Metabolism (Acyl Carnitine, Long Chain Saturated)	57514	LC/MS Pos Late	100015832	1561	484.436					224689	213613	74803	146144	211101		249905		179671	162240									138669			172051		100427			196520	126921								62116	188210
4151	benzoate	Xenobiotics	Benzoate Metabolism	15778	LC/MS Neg	100000008	1750	121.029	243	65-85-0	C00180	HMDB01870	400185	407108	328722	390208	507011	417754	512450	381355	450829	480260	499620	767822	932961	523931	574774	638620	481130	428975	462008	568214	480964	570693	545462	504812	383592	461990	435925	427215	440910	485927	460737	500001	521828	671517	542974	454010	483974
3934	beta-alanine	Nucleotide	Pyrimidine Metabolism, Uracil containing	55	LC/MS Pos Early	244	1905	90.055	239	56-41-7;107-95-9	C00099	HMDB00056	8049383	7517171	6907149	7072646	6762441	6597703	6879980	7142657	5640464	5371240	4691865	5.92871e+06	5218384	7129209	6.73862e+06	5266618	3324590	3745132	5029950	6479509	4192682	6.03882e+06	4162055	5893024	5.9763e+06	5.90919e+06	6352793	6.99146e+06	5445479	5795958	4664867	6.23701e+06	4997844	4935657	4824320	4816957	4643932
54	beta-citrylglutamate	Amino Acid	Glutamate Metabolism	54923	LC/MS Neg	100003271	530	320.062	72715786	73590-26-8	C20775		1999700	1730209	1869178	1.84734e+06	1685963	1972893	1793187	1797435	1656690	1658517	1612086	1671493	1.79642e+06	1879128	1781012	1602440	737647	430110	254802	268897	57368	69407	46845	53304	2115825	1.99759e+06	1881650	2166454	2201423	2070707	2077791	2148424	1.82422e+06	2273839	1808200	1810124	1.81131e+06
4448	beta-guanidinopropanoate	Xenobiotics	Food Component/Plant	35101	LC/MS Pos Early	100001411	2145	132.077	67701	353-09-3	C03065	HMDB13222		701275		740237	473346		978625	366648	1174793	1726580	1701791	3457591	1236708	3112126	2373231	1171513	458094	3464479	721688	2303807	1215952	706188		763506			389937	750865	245928	579699		1194224	2819606	1759088	3317170	2305600	851556
6	betaine	Amino Acid	Glycine, Serine and Threonine Metabolism	3141	LC/MS Pos Early	799	1064	118.086	247	107-43-7	C00719	HMDB00043	426983360	397675328	415082880	338283008	373464000	379107200	410045632	411132928	362050272	385933568	327408320	383140640	292300544	365845888	387707040	364563232	259150800	335343520	313919744	280517504	303181984	316164704	311457216	325460096	347127488	378476032	382060544	340824736	358165632	382576256	382490624	392019264	371215648	385452032	362260992	366294912	411361440
2950	beta-sitosterol	Lipid	Sterol	27414	LC/MS Pos Late	100001033	3054	397.383	222284	83-46-5	C01753	HMDB00852	881502	974937	855698	427698	748076	726147	778463	590845	686970	721568	662249	640311	916672	620561	859755	718513	817141	659279	754686	588094	600763	976907	917737	593247	681513	659305	636382	553266	702501	650937	660377	633629	871182	686678	620237	709264	806215
4069	biotin	Cofactors and Vitamins	Biotin Metabolism	568	LC/MS Pos Early	251	2253	245.095	171548	58-85-5	C00120	HMDB00030	142192	103466	116796	90199	141711	119498	123651	114384	149687	138876	166001	145927	193469	137201	106989	112522	189089	140207	209835	214793	207666	193300	200076	254590	181602	205298	172090	324213	152518	169015	207984	199508	141552	211491	182349	280422	140111
1358	butyrate/isobutyrate (4:0)	Lipid	Short Chain Fatty Acid	40605	LC/MS Neg	1143	1062	87.0452	264	109-92-6	C00246	HMDB00039	79625	123847		57836	194058	239338			64070		281352	288034	283991	174239	98322	171193	271266	130071		298294			93766		204374	238896	139354	301481	183541		220988	246469	318363	252974	268316	299255	170124
2953	campesterol	Lipid	Sterol	33997	LC/MS Pos Late	100001269	2873	383.367	173183	474-62-4	C01789	HMDB02869	1257480	1138089	1162459	851953	1029787	990228	1207037	1353084	1292435	1143594	1063414	1294303	1066757	1031370	1691303	1081238	951679	1041952	982959	906675	1045187	1315078	1063634	1052595	933283	1062670	1061477	896091	947235	871157	1102269	976138	1083823	1106280	754289	976609	1206437
1360	caproate (6:0)	Lipid	Medium Chain Fatty Acid	32489	LC/MS Neg	926	2713.7	115.076	8892	142-62-1	C01585	HMDB00535	1244114	955933	1071095	943469	797967	837094	784045	763526	742335	816851	858992	721929	731706	726332	668552	857428	873369	543880	567802	514826	180840	147986	147723	226079	982834	1555235	1361454	1555214	1003368	1032049	976331	891639	1435344	2619827	1186227	1411050	1004582
1362	caprylate (8:0)	Lipid	Medium Chain Fatty Acid	32492	LC/MS Neg	932	4362	143.108	379	124-07-2	C06423	HMDB00482	1053478	1.00786e+06	1077595	831837	1069922	728307	840786	742193	711629	888840	709488	751422	707449	700169	852851	1411904	827149	888900	688335	1394035	439708	755082	470746	448421	856430	1731957	504761	861864	584021	951373	782145	1460266	1094834	2.05255e+06	832403	875812	634082
56	carboxyethyl-GABA	Amino Acid	Glutamate Metabolism	40007	LC/MS Pos Early	100003260	2085	176.092	2572	4386-03-02		HMDB02201	239418	264090	292821	166120	303020	406846	304537	289533	310483	407940	266180	302200	211666	329642	314663	397744	175812	335747	277781	283335	242103	259556	245800	279737	164063	231816	145176	228705	229015	318910	256319	215792	205674	333698	270621	317588	277342
1740	carnitine	Lipid	Carnitine Metabolism	15500	LC/MS Pos Early	100000007	1978	162.113	10917	461-05-2	C00318	HMDB00062	162521312	138264592	165478048	129863864	130916704	134780992	158974320	127469464	106006960	117041968	111381376	125261096	71560120	96856256	94810856	91079584	58841444	82979608	77761728	66920680	70045200	73394976	69280136	69706536	134625952	139714576	129980240	126782440	116705136	131480880	131662176	134142504	114356424	100424704	108473120	107461736	107380416
79	carnosine	Amino Acid	Histidine Metabolism	1768	LC/MS Pos Early	249	2942	227.114	439224	305-84-0	C00386	HMDB00033	590862	476137	500341	382517	514170	537958	554898	566052	552893	543610	439090	547426	416879	510847	472297	496385	415014	489979	628755	511052	578889	584077	558489	668362	431110	444564	453259	472989	407898	471073	424071	469723	412606	480893	406650	443140	498591
2784	ceramide (d16:1/24:1, d18:1/22:1)*	Lipid	Ceramides	57437	LC/MS Pos Late	100015727	3850	620.598					4672805	5132127	4325532	3952503	4256891	4587129	5462175	5271026	4566247	5309860	4285512	4853345	4167657	3820511	4735379	5256967	3064439	4243053	2684779	3844575	3402387	4915299	4087438	4676406	3035746	3400225	3603727	3653032	3074988	4804409	3461249	4232613	4660631	4057007	3653707	4020576	4.82044e+06
2780	ceramide (d18:1/14:0, d16:1/16:0)*	Lipid	Ceramides	57432	LC/MS Pos Late	100015735	2477	510.488					808316	908023	360931	627808	922127	539310	695209	1006034	1007443	760338	562120	603867	500923	421535	593528	873347	747162	615475	854436	714494	936840	1257942	861811	967687	385376		514469	510733	344016	460899	326196	617604	373562	515933		443488	836557
2781	ceramide (d18:1/17:0, d17:1/18:0)*	Lipid	Ceramides	57434	LC/MS Pos Late	100015737	3055	552.535					350141	400927	575156	341388	387691	392053	426909	388734	270226	561825	481611	492293	485973	386393	395195	447050	335483	412552	336561	302655	268268	504766		426426		322353	256980	438431		176521	172412	327403	368105	450458	319256	334216	463681
2785	ceramide (d18:2/24:1, d18:1/24:2)*	Lipid	Ceramides	57443	LC/MS Pos Late	100015744	3858	646.613					41192236	42635560	37196996	32621512	37465192	35247212	42510944	41975096	35042648	42916728	31746444	36028424	33540882	32257988	37508108	43168272	24545218	35305700	31594426	30882736	33737964	40085596	31803150	31246604	24483430	30377278	28527928	28630548	25240624	35486172	27109860	34314316	34302192	34568656	32705474	31107734	37946024
1690	cerotoylcarnitine (C26)*	Lipid	Fatty Acid Metabolism (Acyl Carnitine, Long Chain Saturated)	57516	LC/MS Pos Late	100015835	1649	540.499				HMDB06347	612789	651396	650583	484484	594313	427814	511458	578512	371635	423840	466187	430122	393377	271706	442897	473892	293926	279828	310402	254849	196110	209354	257290	203506	436505	556456	477103	426205	385674	499796	403066	441016	413533	474773	389625	398058	580376
242	C-glycosyltryptophan	Amino Acid	Tryptophan Metabolism	48782	LC/MS Pos Early	100006379	2700	367.15	10981970	180509-18-6			196159	188408	244533	168394	162208	253412	204359	186769	213507	251787	160469	185833	142307	169181	188139	221389	112058	196695	114003	138390	126343	163872	151856	154273	148119	144763	132477	156698	168579	211185	181511	180605	180588	166022	161046	149100	212378
3161	chenodeoxycholate	Lipid	Primary Bile Acid Metabolism	1563	LC/MS Neg	1123	5264	391.285	10133	474-24-9;474-25-9	C02528	HMDB00518		19787	20834	4876.1	21863.5	26042	17100	18328.1					37442	18807	23880	12917.4	33752		32589.7	41661	27017.8	30911.8	38564	35633.7	30640		27134	25843		11552.3	19067	18855	13551	32066		28576	13248.8
3158	cholate	Lipid	Primary Bile Acid Metabolism	22842	LC/MS Neg	136	5165	407.28	221493	81-25-4	C00695	HMDB00619	613559	607552	550649	419320	578307	630026	564551	619500	614747	551933	778289	640806	1.00207e+06	772001	759902	752977	1213092	1194603	1363270	1410538	2149030	2381910	2384944	2594161	542960	490037	469497	776639	447946	419311	507696	466207	369403	622274	421248	694565	409428
2924	cholesterol	Lipid	Sterol	63	LC/MS Pos Late	266	2707	369.352	11025495	57-88-5	C00187	HMDB00067	577110528	518370848	599869824	383124288	553201792	470890048	574162432	530447936	507434912	502584512	524617280	575918592	489287200	499491392	668179712	562444032	407059200	469193568	476003488	379897152	559624960	524414816	483067616	411497792	388392960	479425504	495942432	367171616	442438592	443599168	349341376	490342464	491233600	461899424	493118080	408678496	618327616
2015	choline	Lipid	Phospholipid Metabolism	15506	LC/MS Pos Early	1256	1961	104.107	305	67-48-1	C00114	HMDB00097	330560256	293191392	321554368	261114048	299018368	302842272	301439168	302764768	288862624	301614784	299577984	300718432	287053856	301561760	295204384	307806784	257233952	282765408	292432896	266296336	292095456	302813376	293579840	292555104	268258000	291695616	266405392	290385568	284303744	285938560	279251936	294680352	292838144	300325824	274838912	301866784	308183712
2016	phosphocholine	Lipid	Phospholipid Metabolism	34396	LC/MS Pos Early	267	700	184.073	1014	72556-74-2	C00588	HMDB01565	44502776	31719536	40999112	27388390	49905944	51030524	43493104	44502260	37838604	29028930	34574688	34897444	34608308	37121280	37133080	36040052	48074416	49018624	43693692	41831436	58143712	54812824	58666792	55067904	9719302	10367615	10985554	8676367	10071968	10505874	10595531	10654682	10082209	10056163	9707525	9987046	11970226
1314	citrate	Energy	TCA Cycle	1564	LC/MS Neg	1124	582	191.02	311	77-92-9	C00158	HMDB00094	4690617	4297190	4800009	4827479	2910152	2863878	2921907	2996722	2639507	2026086	3.67231e+06	2562932	4206235	3.25851e+06	3270526	3001629	3802737	2255047	3703317	4674658	2618299	2190062	2732226	2929901	6.45067e+06	5279689	5270575	7.65064e+06	3991455	3370987	4.11491e+06	3433111	3315445	5354760	3514092	4714594	2094244
438	citrulline	Amino Acid	Urea cycle; Arginine and Proline Metabolism	2132	LC/MS Pos Early	391	1520	176.103	9750	372-75-8	C00327	HMDB00904	28899806	31241288	35190240	25679446	27604376	34682208	29781166	30033806	23845548	27525954	22735456	29240800	23856818	23063228	19698526	18204748	15658731	18470010	14207837	15256978	12998402	14948995	18661812	12942617	31969538	26803466	27863802	29807854	26025564	23904798	29451900	22771492	23307590	26166514	23148748	22949848	22257636
530	CoA-glutathione*	Amino Acid	Glutathione Metabolism	62804	LC/MS Neg	269	1326	535.084	11953788	6477-52-7	C00920		105360	121401	111098	86102	135967	156394	122971	122742	139723	167391	126450	146501	87925	147146	112125	105965	57730	50775	27780						40086	55587	51442	54289	64684	71979	68950	75103	73404	123901	70196	68616	69097
473	creatine	Amino Acid	Creatine Metabolism	27718	LC/MS Pos Early	1221	1947	132.077	586	57-00-1	C00300	HMDB00064	1663332480	1485958784	1495871360	1323435520	1349113088	1388087680	1516764544	1515401088	1353718528	1364438400	1164705152	1355765632	954868224	1293513088	1224078336	1327489024	845209792	1085403520	1180149760	891128192	1069700160	1247719296	1010301440	1090894592	1298356096	1383311616	1373781504	1344712192	1252616448	1394356480	1317292416	1422292864	1264764288	1251409280	1193408512	1215499392	1352339328
475	creatine phosphate	Amino Acid	Creatine Metabolism	33951	LC/MS Polar	100000112	3831	210.029	9548602	922-32-7	C02305	HMDB01511	804113	681518	843933	594383	780501	747455	797113	655809	736956	697030	579208	724219	600684	654033	677602	572278	422309	364609	344262	268402	85223	162566	135749	96528	754851	725065	795963	595974	680879	656265	740285	693570	587325	690567	674057	620310	807921
474	creatinine	Amino Acid	Creatine Metabolism	513	LC/MS Pos Early	275	2055	114.066	588	60-27-5	C00791	HMDB00562	19925908	16796018	15822845	11192563	9770150	11021083	11848885	12143725	10538566	13449176	8340676	8474904	6592895	11328309	5969434	8881782	4668686	6318981	5699637	4067984	5485560	6335375	5016376	6820620	7680850	8521859	9796029	8292121	9607540	14856544	11295901	11130652	9232069	5786485	7858781	5869121	10370159
518	cys-gly, oxidized	Amino Acid	Glutathione Metabolism	18368	LC/MS Neg	1224	925	353.06	333293	7729-20-6			44624	105062	54803	119617		153788	56412	101126	39327	210742	50278	63364		110087	73572	136974	22573	88899		52208					33748	58448		137740	53333	165802	46254	95706	44018	5488792	34196	122367
405	cysteine	Amino Acid	Methionine, Cysteine, SAM and Taurine Metabolism	1868	LC/MS Pos Early	800	1475	122.027	5862	52-90-4;56-89-3	C00097	HMDB00574	563647	428103	495864	397363	547512	665231	388391	375768	541643	371725	752333	535050	944217	418601	335323	258383	963210	593055	877372	1117989	856513	592876	678471	1086622	918016	825497	542164	1104453	462964	516166	615250	530577	523113	1042375	583518	1097273	340668
418	cysteine sulfinic acid	Amino Acid	Methionine, Cysteine, SAM and Taurine Metabolism	37443	LC/MS Pos Early	100002113	597	154.017	109	207121-48-0	C00606	HMDB00996	85088	60532	46117	45529	58152	53806	34574		55390	33385	63198		148952				120654		42259	26423					92055	51884	94292	136850	30551		25946		23350		30436	45590	25114
513	cysteine-glutathione disulfide	Amino Acid	Glutathione Metabolism	35159	LC/MS Pos Early	100001437	2465	427.095	4247235	13081-14-6		HMDB00656		48292		31322		77401		44776	72172	37027	91964	46163	160936	66623			109076		39801						103316	76230	72440	169477	45739	45875	60798	47737	65406	46922	42279	97989	21024
516	cysteinylglycine	Amino Acid	Glutathione Metabolism	35637	LC/MS Pos Early	278	2132	179.048	439498	19246-18-5	C01419	HMDB00078		409849	286310	390188	267007	372287	291344	274749	200747	494761	181158	345859	128119	291736	240850	182862	137555	824601	672374	435971	1752099	1777554	1183519	2147583	310617	309504	417785	214557	392941	741454	390905	422369	538346	685061	592904	645610	702628
3945	cytidine	Nucleotide	Pyrimidine Metabolism, Cytidine containing	514	LC/MS Pos Early	827	2124	244.093	6175	65-46-3	C00475	HMDB00089	2282020	2524596	1764022	1619295	1831930	2.018e+06	1.64915e+06	1826144	1.58868e+06	2762121	1227265	2.0903e+06	1021071	1722935	1468428	2491282	771977	1026019	728885	777457	1813213	2284859	1.9829e+06	2906318	168490	277097	185412	381427	365903	565810	537943	623971	338820	493580	365134	441044	347655
2017	CDP-choline	Lipid	Phospholipid Metabolism	34418	LC/MS Pos Early	1220	725	489.115	13804	33818-15-4	C00307	HMDB01413	59113		60373		56927	76753	82412	38386	118619	107496	72735	108097	170465	211230	222528	285085	410432	397673	461065	286758	702343	680285	546985	552463
3941	CMP	Nucleotide	Pyrimidine Metabolism, Cytidine containing	2372	LC/MS Pos Early	282	835	324.059	6131	63-37-6	C00055	HMDB00095	201481	116150	186680	152950	228304	210230	255807	204242	187741	160752	211779	230808	62670	114937	131005	237700	54150	101910	35540	33558	331158	321038	348542	371572	96178	76567	95742	96903	88497	90737	97537	90758		77816	63224	56705	71550
2022	CDP-ethanolamine	Lipid	Phospholipid Metabolism	34410	LC/MS Polar	100001407	4210	445.053	123727	72842-05-8	C00570	HMDB01564													145304	202450	214147	193914	346098	461860	439614	340226	624769	570807	530251	404999
1739	deoxycarnitine	Lipid	Carnitine Metabolism	36747	LC/MS Pos Early	100001662	2052	146.118	134	6249-56-5	C01181	HMDB01161	98324736	89268360	97895432	75608064	91308464	95044760	95600112	84495544	86761912	95734928	79115816	89776136	66232400	90464048	89744784	96357224	58605892	81930168	74663344	66473092	74243800	78922704	72979712	78038432	70616784	83710480	73688144	80370888	78392896	94719280	86110344	88462840	87932576	86064944	82215552	84474880	86808608
3183	deoxycholate	Lipid	Secondary Bile Acid Metabolism	1114	LC/MS Neg	302	5294	391.285	222528	83-44-3	C04483	HMDB00626	89197	111709	118116	74181.7	102195	119072	108410	103300	84593	74523	118169	99785	176812	116836	113601	127926	199829	139126	210589	219966	324095	331799	345459	349918	123982	140842	111268	168622	78425	96699	101822	104334	89698	143527	101882	146593	83702.7
1431	dihomolinolenate (20:3n3 or 3n6)	Lipid	Long Chain Polyunsaturated Fatty Acid (n3 and n6)	35718	LC/MS Neg	100001739	5596	305.249	5280581	17046-59-2	C03242	HMDB02925	2.60843e+06	731395	751488	395865	967755	1824880	1.15532e+06	1.2066e+06	1.58711e+06	687835	2572811	428208	1564757	3.25054e+06	951200	3008217	2880312	949638	772297	1142460	378289	513130	1353217	2.76001e+06	345409	472112	164549	675210	311821	278795	904146	887141	278371	372006	405048	371020	721543
1712	dihomo-linolenoylcarnitine (C20:3n3 or 6)*	Lipid	Fatty Acid Metabolism (Acyl Carnitine, Polyunsaturated)	57521	LC/MS Pos Late	100015840	1392	450.358					2402770	2558902	2500815	1726864	2630501	2378652	2462485	2333495	2226582	2233484	2377111	2354636	1963811	1938871	2224759	1952251	1553263	1911346	1743245	1480778	1624046	1961110	1785019	1541607	2079984	1989110	2119470	2059511	1882718	2353272	2198048	2407550	2136683	2268282	2177996	1974263	2690073
1710	dihomo-linoleoylcarnitine (C20:2)*	Lipid	Fatty Acid Metabolism (Acyl Carnitine, Polyunsaturated)	57520	LC/MS Pos Late	100015839	1436	452.373					1209099	1317308	1.43166e+06	930005	885658	852975	1051486	910489	781287	853749	738260	849374	663291	596527	791639	668912	413840	467826	503494	487253	537575	606039	545907	488784	861923	1002567	1.02309e+06	899711	638029	792681	675356	909424	807830	734842	652027	635061	711378
3901	dihydroorotate	Nucleotide	Pyrimidine Metabolism, Orotate containing	601	LC/MS Polar	923	1910	157.025	648	155-54-4	C00337	HMDB03349	3354404	4680719	3544303	3520322	2.57805e+06	3.22251e+06	2.91174e+06	3.20537e+06	2197651	2635401	2319983	3166179	2901026	4325902	5448167	5225177	1373064	2770885	2.59124e+06	2217343	1203675	1572187	1252478	1341323	2402913	2606900	2856316	2951912	2496150	2467475	2611323	2895085	2258594	2597768	1.95735e+06	2456390	1900505
1113	dihydroxyacetone phosphate (DHAP)	Carbohydrate	Glycolysis, Gluconeogenesis, and Pyruvate Metabolism	15522	LC/MS Pos Early	309	539	171.005	668	102783-56-2	C00111	HMDB01473	5902425	6825817	4991434	4343340	3862888	4.06043e+06	3181006	3.85374e+06	2765051	3.44891e+06	2774562	3720326	1314676	2305745	2.02879e+06	3200033	1618415	414782	506760	1176960					2766575	3000100	3.82062e+06	2302580	3047964	2987197	3.54965e+06	3.45904e+06	3169736	3992476	3681912	3132246	4736427
444	dimethylarginine (ADMA + SDMA)	Amino Acid	Urea cycle; Arginine and Proline Metabolism	36808	LC/MS Pos Early	100001810	2850	203.15	123831	102783-24-4	C03626	HMDB01539	4561310	5212762	4.05378e+06	3659622	3178796	3.52815e+06	3695966	3701157	3707943	3.69294e+06	3046299	4270598	4903070	5627097	5735739	6282098	6423525	8953493	6190385	6171949	5483037	5969013	5041381	5684392	1907230	2525852	3103029	2871476	2861246	3255501	2991653	3052070	2123973	2919704	2.05691e+06	2857627	2344987
5	dimethylglycine	Amino Acid	Glycine, Serine and Threonine Metabolism	5086	LC/MS Pos Early	806	1104	104.071	673	1118-68-9	C01026	HMDB00092	2341281	2166002	2794852	1.88855e+06	606544	783962	863707	815939	488765	438541	289196	263350	189656	125524	150558										1282078	1225240	1.04315e+06	957905	387823	462074	629277	429588	156413	367295	244818		492372
1436	docosadienoate (22:2n6)	Lipid	Long Chain Polyunsaturated Fatty Acid (n3 and n6)	32415	LC/MS Neg	100001182	6034	335.296	5282807	7370-49-2	C16533	HMDB61714							30304		30397		37315		89232	44443		45766	43030			24924			33341	67698							16739	18663					23942
1422	docosahexaenoate (DHA; 22:6n3)	Lipid	Long Chain Polyunsaturated Fatty Acid (n3 and n6)	44675	LC/MS Neg	100000665	5525	327.233	445580	6217-54-5	C06429	HMDB02183	1278459	435933	361721	259087	455593	928124	725219	689409	751357	391379	1011725	259143	582713	1146071	412609	1284546	858468	349941	337530	489859	281518	330418	641455	1074222	246090	432469	163787	358241	237252	232229	549552	586881	272145	419100	256862	222254	488614
1421	docosapentaenoate (DPA; 22:5n3)	Lipid	Long Chain Polyunsaturated Fatty Acid (n3 and n6)	32504	LC/MS Neg	100001181	5571	329.249	6441454	2234-74-4	C16513	HMDB06528	2870895	752827	866382	595272	1.34918e+06	2034864	1428110	1637591	2471470	1037353	2719599	523441	2024691	3782149	1255184	4654958	3186667	1335127	1117800	1490537	464537	640591	1472862	3.55508e+06	338079	552959	217833	713582	474723	395946	1.30907e+06	1400180	413478	710240	438103	438892	1188751
1717	docosapentaenoylcarnitine (C22:5n3)*	Lipid	Fatty Acid Metabolism (Acyl Carnitine, Polyunsaturated)	57529	LC/MS Pos Late	100015851	1387	474.358					796768	941374	832038	526821	1055423	962278	1051457	1026947	948497	949702	931133	1.01717e+06	921357	878150	1034532	836862	673355	719957	665862	649819	761047	770404	726852	581756	630213	643457	608596	604568	768436	942191	816638	873097	833406	875954	914195	912546	1079353
1419	eicosapentaenoate (EPA; 20:5n3)	Lipid	Long Chain Polyunsaturated Fatty Acid (n3 and n6)	18467	LC/MS Neg	2050	5450	301.217	446284	10-2005-9;10417-94-4	C06428	HMDB01999	1285780	444634	395509	273280	478976	1.03179e+06	493244	779481	1104102	795230	1253960	518227	905025	1791701	687336	1.82733e+06	1302818	732172	673180	796525	278647	369083	801598	1436672	295752	390927	156863	435618	215242	193602	410932	577048	234717	445919	313280	319037	248704
1402	eicosenoate (20:1n9 or 1n11)	Lipid	Long Chain Monounsaturated Fatty Acid	33587	LC/MS Neg	100001335	5950	309.28	5282768		C16526	HMDB02231	1404874	667735	698630	540208	735233	1167247	997918	888717	1027355	564436	1266823	462214	1260327	1.49468e+06	781413	1592630	1361712	693960	625524	787616	408324	502643	861032	1447592	476537	580061	363712	645088	488769	417212	884416	793804	424920	437791	523264	416595	928888
1704	eicosenoylcarnitine (C20:1)*	Lipid	Fatty Acid Metabolism (Acyl Carnitine, Monounsaturated)	57519	LC/MS Pos Late	100015838	1484	454.389					1356351	1270374	1376285	991216	1002091	1.03009e+06	1162511	973175	907596	966177	766784	962043	780428	791627	739852	764688	631893	631065	632803	615734	571801	660788	668922	643557	1002974	1039499	1221022	1003609	864103	913171	784367	904001	1067591	931737	869123	758211	879636
4512	ergothioneine	Xenobiotics	Food Component/Plant	37459	LC/MS Pos Early	100002154	850	230.096	3032311	58511-63-0	C05570	HMDB03045	36275944	26842568	31637102	20211020	31876406	26430820	32315946	26824482	31239772	28255128	28639020	25121566	31962678	30448296	31400614	26068900	33273468	33907204	34892560	26959576	41189872	40728084	41177132	38034160	30260934	26203220	32597530	29869708	22025848	24719232	21248018	21944404	23212276	25185328	23955082	24338572	25847636
1406	erucate (22:1n9)	Lipid	Long Chain Monounsaturated Fatty Acid	1552	LC/MS Neg	1087	6355.6	337.311	5281116	112-86-7	C08316	HMDB02068	342118	147788	204114	117746	215684	385394	317058	335630	310579	223581	371967	142700	339665	572874	257876	596602	438842	247603	215151	258476	156992	214598	354922	607187	103278	208897	73798	173798	176527	173623	308139	391867	146845	165853	146384	162577	364719
1306	erythronate*	Carbohydrate	Aminosugar Metabolism	42420	LC/MS Polar	100001320	2186	135.03	2781043	88759-55-1		HMDB00613	84449472	88078080	90425104	69316384	100906208	103193152	98498944	103265288	93831856	94302176	85490288	93563392	68255104	76446496	78181784	77583648	64281668	69524784	65881880	58701464	58263512	63330784	55241416	56893648	66484096	77945768	69109320	72086080	63757936	73875344	70262840	72940928	61307424	71346192	59410180	62029980	69371264
4019	FAD	Cofactors and Vitamins	Riboflavin Metabolism	2134	LC/MS Neg	327	2425	784.15	643975	146-14-5;84366-81-4	C00016	HMDB01248	99343	93853	90453	74872	123191	122421	107646	117857	118184	129073	103710	121604	107470	106097	103279	98818	67670	66805	53080	56239		22440	14533		82806	88667	77991	74266	85051	98704	91997	112814	97764	130620	103761	105863	119928
4071	folate	Cofactors and Vitamins	Folate Metabolism	1826	LC/MS Neg	328	1467	440.132	6037	59-30-3	C00504	HMDB00121	39230	36815	34673	27487	43672	51397	35735	40158	54139	27036	73340	57998	87292	54751	42721	35281	104618	59359	49058	60653	24771	15042		21260	91105	79221	49694	116676	66641	45297	81995	65074	58312	116901	76240	140956	36692
1224	fructose	Carbohydrate	Fructose, Mannose and Galactose Metabolism	577	LC/MS Polar	878	2065	179.056	5984	57-48-7	C00095	HMDB00660	7048395	7338526	7151694	5399667	6707070	6978186	7435619	7543882	7867097	7243046	7694151	7263948	7616151	7416001	7.82205e+06	7160253	2363332	576267	1.02685e+06	1034878	893156	913815	787715	995289	7827172	7919329	7730448	6356051	6493691	7668545	7713291	7.99053e+06	9976157	10796877	9660152	9813182	13871700
1111	Isobar: hexose diphosphates	Carbohydrate	Glycolysis, Gluconeogenesis, and Pyruvate Metabolism	46896	LC/MS Neg	100002180	551	338.989			C00354		26211520	23793812	24564180	21545424	30243938	31524602	22561944	25670100	24768172	26158368	22004656	29179198	6807013	10271224	8121872	13399642	4.01843e+06	2070331	1524995	1917317	413156	455632	358827	372869	23356172	24876048	25051732	16052395	29685980	32564334	30307426	30965364	46512072	56572392	48076744	45975208	61793632
113	fructosyllysine	Amino Acid	Lysine Metabolism	46227	LC/MS Pos Early	100005373	2784	309.166	123708	21291-40-7			4060297	2190444	2461565	1.69756e+06	2987750	2222241	3.33417e+06	3101798	3494915	3.04257e+06	3.52309e+06	2414307	3.06576e+06	2509082	1382747	1245289	1203253	727100	1926454	1600456	2498744	1995129	2406858	2565775	3359766	2885580	3246954	5399444	3220191	4377803	4346315	3989817	3954848	3.42017e+06	3.06885e+06	4724018	2789153
1324	fumarate	Energy	TCA Cycle	1643	LC/MS Polar	330	3084	115.004	444972	100-17-8	C00122	HMDB00134	9331932	10939296	9398548	8.05065e+06	8070585	10265707	9181010	10869457	13337601	15286006	12169774	16518032	17082226	22860968	24923628	30396290	17392748	24875394	18915562	18942668	9797104	11859074	9299258	10788678	3017413	3.43619e+06	3195403	3845889	3005113	3.40455e+06	3235692	3556937	3154629	4089543	3166477	3.75306e+06	3.84114e+06
1250	galactonate	Carbohydrate	Fructose, Mannose and Galactose Metabolism	27719	LC/MS Polar	100001026	3085	195.051	128869	299-28-5	C00880	HMDB00565	6135033	6805166	5424540	4368927	5907538	3517310	5148265	6503032	4597931	3669158	4.67048e+06	5711147	3299158	3605343	4449761	4835959	3392314	2422025	3128179	3225380	2839570	9723721	2864442	8329853	10410975	5013969	5437361	3.29087e+06	3656062	3789196	4506929	5350287	5173161	4629095	5176248	3.23306e+06	6020237
2710	galactosylglycerol	Lipid	Galactosyl Glycerolipids	57345	LC/MS Polar	100003064	2518	299.098	16048618	16232-91-0	C05401	HMDB06790	885371	888814	913634	606023	851528	888877	824167	907736	862034	810652	811299	801519	678279	811615	795809	826500	615904	725783	651013	645933	701104	757913	627218	641925	670405	695240	734294	672785	683723	705712	686508	719043	733477	812831	681647	736314	873073
569	gamma-glutamylcysteine	Peptide	Gamma-glutamyl Amino Acid	1778	LC/MS Pos Early	1036	2118	251.07	842	636-58-8	C00669	HMDB01049	133893	183923	155982	134396	144953	206794	148359	147702	115517	149807	131351	190418	73312	48342	43506		108083	512506	591943	445742	4267488	3.99179e+06	3432313	4023937	252564	246065	254791	306324	189584	166237	256625	246681	260326	624548	383469	626376	117228
577	gamma-glutamyl-epsilon-lysine	Peptide	Gamma-glutamyl Amino Acid	33934	LC/MS Pos Early	100001262	2725	276.155	7015685	17105-15-6		HMDB03869	234629	188866	226306	178925	217401	190748	150860	117724	149300	345574	117189	267948	108831	184286		208770	185423	69947		123944					147362	169936	129837	158878	139731	75429	72256	218745	144171	247255	174570	157964	199049
570	gamma-glutamylglutamate	Peptide	Gamma-glutamyl Amino Acid	36738	LC/MS Neg	331	598.3	275.089	92865	1116-22-9	C05282	HMDB11737	116075	140357	120543	129766	138368	207691	161825	169927	194114	207199	131140	194512	132065	158985	136764	203155	192653	95410	122687	119729		23122	20312		100958	121306	123186	58323	151598	233573	193333	200235	317913	313294	229695	203750	373967
571	gamma-glutamylglutamine	Peptide	Gamma-glutamyl Amino Acid	2730	LC/MS Pos Early	1140	1430	276.119	150914	10148-81-9	C05283	HMDB11738	76837	35946	50697	47317	73771	51732	80808		68636	55885	60150	44562	98883	39427	48285		63181	55461	68220		61040	62208	64353	70858	65451	65915	69646	54056	74400	38311	63448	66959	46101	73409	64921	78813	66695
574	gamma-glutamylisoleucine*	Peptide	Gamma-glutamyl Amino Acid	34456	LC/MS Pos Early	100001485	2940	261.144	14253342			HMDB11170	526537	505152	467905	511169	1264567	1191251	1283391	1217565	1663012	1736226	1390702	1660273	1228124	1595747	1499783	1800087	1263030	1454963	1461434	1314808	1351509	1376359	1170873	1366331	681282	964651	751751	750704	1189315	1823555	1.59635e+06	1.69379e+06	1955720	2268944	1.94827e+06	1758794	3129458
575	gamma-glutamylleucine	Peptide	Gamma-glutamyl Amino Acid	18369	LC/MS Pos Early	1268	2991	261.144	151023	2566-39-4		HMDB11171	1377090	1321467	1255623	1061103	2525934	2662897	2513925	2664468	3334169	3337047	2919193	3128133	2956841	3.91776e+06	3.73186e+06	4069778	3432061	4238977	4.08844e+06	3550524	3.77243e+06	3.7746e+06	3155558	3613703	1297230	1858285	1472059	1286810	2.05489e+06	2872300	2758147	2912787	3.45273e+06	3489253	3065339	2938510	4721762
579	gamma-glutamylphenylalanine	Peptide	Gamma-glutamyl Amino Acid	33422	LC/MS Neg	100000491	1825	293.114	111299	7432-24-8		HMDB00594	24247		30618		43664	43267	39588	36463	40403	40722	39355	54888		37146	28660	44337	30703		18644							41605		24922	32409	41842	34589	35803	52886	71643	35602	48664	49363
580	gamma-glutamylthreonine	Peptide	Gamma-glutamyl Amino Acid	33364	LC/MS Pos Early	100001314	1750	249.108	76078708	5652-48-2		HMDB29159	945000	915207	727414	716642	1320505	1169462	1408671	1466603	1890625	1800337	1455503	1502105	2984391	2948064	2755568	3227034	3.67069e+06	4342430	5085737	3.72039e+06	3083274	3465376	2615336	2702893	777804	386116	266539	767469	777348	1364514	874441	1169595	1271173	532251	1107792	1132560	2401203
583	gamma-glutamylvaline	Peptide	Gamma-glutamyl Amino Acid	43829	LC/MS Pos Early	100001126	2700	247.129	7015683	2746-34-1		HMDB11172					297263		248703		435481	572989	497379		528537			668683	646081	1022811	1188685	1.03992e+06	774882	818243		781963	212073	157173	195188			721038	430250	474642	584143	477153	598587	533645	1299364
4067	gamma-tocopherol/beta-tocopherol	Cofactors and Vitamins	Tocopherol Metabolism	52473	LC/MS Pos Late	100008998	2384	416.364					238250		293847					123609					243553				238250	209197	314859	184839	341215		182118	288056	621778		616478
4425	gluconate	Xenobiotics	Food Component/Plant	587	LC/MS Polar	338	2922	195.051	10690	527-07-1	C00257	HMDB00625	28739078	24443132	26133080	18632666	25945896	22919708	28200240	30710052	24106540	23090940	25098084	22332052	16430023	15984165	17941096	16372129	10880853	8195807	12376103	9284947	8.29676e+06	9245765	7523345	7872841	14273952	14777914	15494695	13354194	13113406	14481850	13097781	14820540	12388940	11545338	12823759	9466259	17362060
1104	glucose	Carbohydrate	Glycolysis, Gluconeogenesis, and Pyruvate Metabolism	20488	LC/MS Polar	572	2342	179.056	5793	50-99-7	C00031	HMDB00122	588595200	543013760	567303808	438370912	496267744	511677504	501056384	496660576	448717696	399077280	475791200	424097504	350461984	259642800	241353376	192299104	1724687	2206981	1999092	2695625	2528917	1767154	1443664	2315060	615915584	597179392	605819456	608753856	544774976	510086144	557879360	566085760	528528192	602077376	556414656	590224064	575128704
1105	glucose 6-phosphate	Carbohydrate	Glycolysis, Gluconeogenesis, and Pyruvate Metabolism	31260	LC/MS Polar	291	4537	259.022	5958	103192-55-8	C00668	HMDB01401	1503493	1459814	1741599	1214289	2161766	1735413	2747781	2198697	3603755	4017618	3178672	3219627	10762994	13146126	14193882	10290022	5542840	1218610	2188280	1.88174e+06	300327	303512	198504	245806	1468861	1730185	1695050	961199	1509903	1706662	1549483	1500694	2025364	1476935	1681495	1399780	2120296
42	glutamate	Amino Acid	Glutamate Metabolism	57	LC/MS Pos Early	561	1500	148.06	611	56-86-0	C00025	HMDB00148	365693408	344579872	392682368	265847600	625687424	677920640	617216512	604151488	765008192	763551808	664611904	758686272	818533504	834207552	843920128	779858944	786114496	814795968	712339776	761008192	658499584	670514880	735451008	669790080	517702464	535748192	437565952	330468128	555022400	683506432	677274048	667916544	953835648	1041572608	881258496	794789568	1252832000
51	glutamate, gamma-methyl ester	Amino Acid	Glutamate Metabolism	33487	LC/MS Pos Early	100001103	2170	162.076	68662	1499-55-4;1499-55-4		HMDB61715	31082796	39043628	30661804	20539528	21220232	25611652	18143234	25817598	15014165	19388560	13574711	24852308	5419130	15106508	16871828	38863208	3257233	3.80911e+06	3599068	8921761	4567654	5766119	4601538	6517405	15858158	24292444	18813912	12227842	17779736	24996378	20612592	25325620	24098364	34519056	25724788	23471408	25987286
43	glutamine	Amino Acid	Glutamate Metabolism	53	LC/MS Pos Early	563	1291	147.076	5961	56-85-9	C00064	HMDB00641	873743040	829553536	781452736	658427136	917711424	825145728	970868544	962366208	1006893568	997081664	966379520	921158400	1144586368	950739648	958677504	972827584	1013492800	895844928	1074884608	999594304	1018694464	1024040960	956737728	1129499776	809052352	773215616	854157056	1145166592	734114880	779771072	769981568	807420736	661325376	895628352	707495808	923341312	755920320
1515	glutarate (C5-DC)	Lipid	Fatty Acid, Dicarboxylate	396	LC/MS Polar	339	2900	131.035	743	110-94-1	C00489	HMDB00661	880040	948056	931264	722826	464562	577083	621423	402736	318980	379252	269492	288223				152554					126886				567716	698070	550907	529819	288918	440772	377611	392192	310314	353006	418193	345145	251319
510	glutathione, oxidized (GSSG)	Amino Acid	Glutathione Metabolism	27727	LC/MS Pos Early	448	2667	613.159	65359	103239-24-3	C00127	HMDB03337	204899984	200079392	203275120	157026880	192919888	190236992	208050000	190310256	181288960	202663520	163938304	190298256	135457888	193885984	177786192	174448496	111478536	117512096	122962496	109672976	18777058	20675478	15562349	16108988	140184336	148622880	153748880	165152032	145842032	165223584	146636912	162164640	145926960	146374128	138995696	136225248	163880464
509	glutathione, reduced (GSH)	Amino Acid	Glutathione Metabolism	2127	LC/MS Pos Early	496	2000	308.091	124886	70-18-8	C00051	HMDB00125	38834416	37934264	32405812	35512228	31783392	26714624	31669296	29971088	28763568	38565048	21103128	25720496	15880134	18014602	19975368	25112328	15072111	68026848	80803552	40377336	252801984	240250944	158966912	229004960	22804856	21545428	29616696	23631962	25425700	35000940	24709340	29489468	28005878	26420848	30486802	24936272	45523928
1124	glycerate	Carbohydrate	Glycolysis, Gluconeogenesis, and Pyruvate Metabolism	1572	LC/MS Polar	1052	2070.4	105.019	752	600-19-1	C00258	HMDB00139	19961270	22052132	20989140	16495130	25620502	26862084	26042850	29407972	23582302	25809200	24326194	29791232	24785328	24221074	25353316	25275300	29550986	28256786	28617942	30427714	25647440	26364292	23812616	25296820	16127311	19225570	17328284	15896448	16276481	18998256	18552828	17399124	20553644	22599908	19246216	22128996	24913402
2586	glycerol	Lipid	Glycerolipid Metabolism	15122	LC/MS Neg	1254	758	91.0401	753	56-81-5	C00116	HMDB00131	85019	227728	223568	189250	512608	575797	828199	559561	1194310	1267363	1007481	1008301	2.08159e+06	2610075	2597586	2582803	3829673	4.15495e+06	3989127	5076054	5160404	4614278	5084925	5083084									100267	271475		117930	258866
5553	glycerol 2-phosphate	Xenobiotics	Chemical	27728	LC/MS Polar	100001029	3681.7	171.006	2526	819-83-0	C02979	HMDB02520							44176		64388			132185	226963	300913	312698	278601	237996	882179	891342	824322	1234602	1410467	1112957	1394502
2587	glycerol 3-phosphate	Lipid	Glycerolipid Metabolism	43847	LC/MS Pos Early	100000258	580	173.021	754	29849-82-9	C00093	HMDB00126	18069928	14823591	15205953	9723860	17295336	16054683	13788099	13366335	10770331	10380274	9538875	10462022	7503216	9896386	9074112	9359260	9191649	10708262	11421264	10572822	9090107	9519968	9661071	9527179	10726529	11948636	13204854	8973844	12292923	12440310	13709394	13295702	13708022	14141123	15389985	13881039	19091720
2023	glycerophosphoethanolamine	Lipid	Phospholipid Metabolism	37455	LC/MS Polar	100001620	3075	214.049	123874	33049-08-0	C01233	HMDB00114	668322	629430	748884	654855	735647	819941	824612	869625	1105139	1097409	1126671	884422	1016571	868246	917124	934838	916240	859790	1170622	1103824	1493554	1391768	1266875	1323139	931789	1.00916e+06	962592	985844	680115	762017	705625	750480	945590	962520	935045	1.04762e+06	1086810
2592	glycerophosphoglycerol	Lipid	Glycerolipid Metabolism	48857	LC/MS Polar	100001619	2430	245.043	439964		C03274		707797	611747	658326	441484	599246	557795	619124	480184	458017	422148	493012	477426	1157394	1272596	1134961	1124842	2917647	2991168	2629252	2300894	2681199	2876988	2671012	2445801		119287	115945	104103		82704	132674	105221	77396	116495	89524	106354	163171
2025	glycerophosphoinositol*	Lipid	Phospholipid Metabolism	52307	LC/MS Pos Early	100001621	516	335.074	167572	16824-65-0			77642	53418	65910	45554	99202	112099	86062	89238	84934	82731	89572	88158	74036	89766	76193	84926	130286	158001	99428	145698	219813	254420	143763	236255
2019	glycerophosphorylcholine (GPC)	Lipid	Phospholipid Metabolism	15990	LC/MS Pos Early	100000269	672	258.11	71920	28319-77-9	C00670	HMDB00086	4909214	5073178	4858973	4.03966e+06	3863987	4094763	4343773	4880073	4875709	4521722	5533024	4649994	3216377	2767917	2901502	2870351	2630893	2374881	2817771	3110837	3.56431e+06	3242205	3283985	3.65241e+06	6094951	6592426	5.96315e+06	6.46119e+06	4648257	4638028	4941719	4991335	7.01577e+06	6768312	6236014	7307835	7071003
2024	glycerophosphoserine*	Lipid	Phospholipid Metabolism	57404	LC/MS Neg	100015666	626	258.038	3081457				313022	297349	332495	287368	302616	384940	333411	345939	428100	437110	403031	464966	453197	631457	541179	679445	439705	432277	400930	454104	363313	405137	367869	347115	124997	203519	165383	178347	168375	300061	143654	228680	158733	322336	137622	199760	168704
1	glycine	Amino Acid	Glycine, Serine and Threonine Metabolism	58	LC/MS Pos Early	340	1375	76.0393	750	56-40-6	C00037	HMDB00123	50737488	49528788	45672240	36622520	45187672	46980540	49465584	46613020	46347152	48784608	43491064	46612360	49157596	52089740	53920732	51014744	46338640	57832216	53472112	53959592	56833536	56296144	58667924	59018944	38072408	36510280	36885408	41780900	32117464	34409224	34344416	35681088	31149816	34688496	32110780	34089416	35898176
3166	glycochenodeoxycholate	Lipid	Primary Bile Acid Metabolism	32346	LC/MS Neg	1628	5236.1	448.307	12544	16564-43-5	C05466	HMDB00637	45537	46451	47269	37032	50917	55493	52218	47953	55104	33066	103917	74484	121854	72264	49981	53702	132477	81455	103785	146185	117352	118843	155950	153852	67315	91391	42225	97412	52408	37703	62973	55362	49073	104105	56320	111386	29341
3159	glycocholate	Lipid	Primary Bile Acid Metabolism	18476	LC/MS Neg	342	5163	464.302	10140	475-31-0;863-57-0	C01921	HMDB00138	230188	233354	249657	161566	287507	329485	242619	261180	298850	199214	496581	326125	692472	379364	296241	240399	750807	444768	490152	714994	519935	475845	588606	603050	334008	285705	219575	451436	234504	179565	253041	247239	196324	426466	232785	456995	149946
3190	glycodeoxycholate	Lipid	Secondary Bile Acid Metabolism	18477	LC/MS Neg	100000436	5281	448.307	3035026	360-65-6	C05464	HMDB00631	228188	172269	188328	133834	204449	240038	192655	197375	265587	175800	349243	252402	515780	298172	281404	247094	590929	468202	549463	604234	714082	724869	877604	897689	247493	235135	195359	372631	176944	153778	215991	195518	132369	342698	198309	334404	138134
2789	glycosyl-N-palmitoyl-sphingosine (d18:1/16:0)	Lipid	Hexosylceramides (HCER)	53013	LC/MS Pos Late	100009272	2623	700.572					5537838	5838693	5612184	4161233	5.52872e+06	4921657	5488317	5137810	5.31194e+06	5.39014e+06	5132441	4684178	4775437	4635467	5672588	5543026	3583623	4503117	3814250	3980217	4278416	5205841	4109944	4191045	3818018	4131519	4522575	4137674	4105998	5178004	3619070	4442724	4819671	4767660	4637689	4167376	5558432
750	glycylleucine	Peptide	Dipeptide	34398	LC/MS Pos Early	100001258	3059	189.123	92843	869-19-2	C02155	HMDB00759	76409		50940				59794	46834	52094	52996	83794	39209	118640	119237	108643	75841	266119	251791	457568	370301	386843	393505	390229	428915	46498	86672	58553	56556							63422
760	glycylvaline	Peptide	Dipeptide	18357	LC/MS Pos Early	100000487	2734	175.108	97417	1963-21-9		HMDB28854	90765	56737	119234	48896	122117		118311	106209	150009	182021	89663	110678	159671	184115	183951	89988	290093	350482	458967	314822	460615	455429	435339	420583	99500	222768	220931	231012	123183	142410	109782	47923	62214	111790	180851	117322	86466
472	guanidinoacetate	Amino Acid	Creatine Metabolism	43802	LC/MS Pos Early	344	1937	118.061	763	352-97-6	C00581	HMDB00128	444975	490154	378083	384187	79053	43907	54602	84360	60877	96079		53122			26161	58425		23596	34685						78945	128780	97826	78055		60536		28730	34896	27306			68527
3879	guanine	Nucleotide	Purine Metabolism, Guanine containing	32352	LC/MS Pos Early	172	2032	152.057	764	73-40-5	C00242	HMDB00132	3395755	3.13161e+06	2824191	2376722	2782719	2550392	2209924	2143340	1888475	2097332	1653386	1701309	1356521	1410119	1308865	1448812	1106438	931427	878358	881098	4609413	4848179	5420675	7258253	1643274	1.72967e+06	1738416	2004878	1148762	1287461	1137479	1264988	903457	937853	950698	1054142	735771
3878	guanosine	Nucleotide	Purine Metabolism, Guanine containing	1573	LC/MS Neg	1099	1662	282.084	6802	118-00-3	C00387	HMDB00133	36059	33457	46389	21672	61126	43472	28760	35255	26647	18694	18670	27084													30260	22759	43273		17190				24513		22812		25496
3872	guanosine 5'- diphosphate (GDP)	Nucleotide	Purine Metabolism, Guanine containing	2848	LC/MS Neg	346	639	442.017	8977	43139-22-6	C00035	HMDB01201	132962	120091	152223	147538	219050	252949	245544	267884	171320	295174	260434	325268		117849	114663	176278		80131			80216	100685	94925	82614	61955	87704	89107	99150	158959	105143	160263	80816	148579	195436	129327	86010	89772
3873	5'- GMP	Nucleotide	Purine Metabolism, Guanine containing	2849	LC/MS Pos Early	347	800	364.065	6804	5550-12-09	C00144	HMDB01397	3516740	2541818	2341715	2923234	3034760	3324925	2944697	2836401	2238363	1802260	2742736	2460323	196603	474872	671246	1381969	52113	455832	93823	107922	1217324	1694186	1881788	1.99724e+06	703016	712836	723871	1098844	892123	1189297	841002	870698	653639	1020541	615978	977226	506917
1264	guanosine 5'-diphospho-fucose	Carbohydrate	Nucleotide Sugar	15903	LC/MS Neg	335	755	588.075		15839-70-0			51887		50384			62778	35481		30985	46058	92771	53710	64047	105271	65385	52278									61737	56394			91865	51508	76505		107292	156381	84890		96880
4042	gulonate*	Cofactors and Vitamins	Ascorbate and Aldarate Metabolism	46957	LC/MS Polar	100001586	2750	195.051	152304	20246-53-1	C00257	HMDB03290	64181696	60578148	93064840	58275080	58641696	82535440	74560192	52198728	57627364	59340480	72004744	73795056	55446172	79152368	79682120	68960576	61572592	46817288	42077764	57780188	37309400	41283800	56759852	41175656	73322600	72260792	56577536	45951136	71471256	62553628	78353712	51991020	79696096	78136824	78967840	59393004	61628112
4091	heme	Cofactors and Vitamins	Hemoglobin and Porphyrin Metabolism	41754	LC/MS Pos Late	100001386	1124	616.176	26945	14875-96-8	C00032	HMDB03178	29892980	36214928	31217936	33643368	38791404	45485608	32451888	41591676	38051008	33900240	35040408	43182344	29739440	21487788	23558894	22609492	16216972	8.13219e+06	7811376	9377711	8856623	10334822	11890038	7363320	31283978	37493704	34050928	27229980	49344192	44480136	51676960	62508580	79464160	82480992	73375136	67969272	82216016
5558	HEPES	Xenobiotics	Chemical	21248	LC/MS Neg	100000843	1022	237.091	23831	7365-45-9			459868416	405130688	378240320	336626944	530640160	553702592	459297472	522750592	549693952	476717856	754833216	632898752	846835392	525204352	431458080	422194816	841747712	551405952	697311552	820607040	565537984	512064352	538239680	679387712	702110272	662106816	562031680	1129238656	545652480	506715040	616397120	631497088	485564928	1018106496	584375552	1050399936	384740064
1361	heptanoate (7:0)	Lipid	Medium Chain Fatty Acid	1644	LC/MS Neg	925	3670	129.092	8094	111-14-8	C17714	HMDB00666	919677	1095242	701744	1173526	763500	1191502	905547	1199548	724507	1822194	764472	1155005	517665	1463119	614601	1662199	574778	1314056	891174	1244077	649643	900937	469133	1101326	480283	1076452	556138	1220220	661231	1649834	1.01372e+06	1368211	703497	15927701	853091	1428446	692709
1425	hexadecadienoate (16:2n6)	Lipid	Long Chain Polyunsaturated Fatty Acid (n3 and n6)	57652	LC/MS Neg	100009394	5398	251.202	13932172	28290-73-5		HMDB00477		62417	57404		44445	56438					101853	72096	138285	76392	57641		124262		46313	83735		38434	72920	125598	89672	74223		128143	71105	45788	95166		28651	104516	63242	92292
1672	hexanoylcarnitine (C6)	Lipid	Fatty Acid Metabolism (Acyl Carnitine, Medium Chain)	32328	LC/MS Pos Early	100000781	3358	260.186	6426853	6920-35-0		HMDB00705	470947	394228	411134	390833	399835	432684	537360	454582	299467	383719	310787	441664	185826	334139	270498	230664	135780	240354	226800	191332	158064	241558	179249	189172	405293	601714	429885	534535	440471	535152	444562	566505	302563	461527	315341	411956	323320
4137	hippurate	Xenobiotics	Benzoate Metabolism	15753	LC/MS Neg	100000014	2106.9	178.051	464	495-69-2	C01586	HMDB00714	151969	160487	178507	122953	142632	153085	162252	179595	144372	163408	140616	164887	166403	154612	172091	155172	178697	163984	159301	174444	175316	206000	211204	189210	194419	259360	207868	281675	208830	213067	228995	210246	180280	266547	205323	243477	179222
67	histidine	Amino Acid	Histidine Metabolism	59	LC/MS Neg	355	755.9	154.062	6274	5934-29-2	C00135	HMDB00177	27600612	23829284	14468321	22144632	29198846	31910144	30620368	33506884	33274066	39927188	30930648	33688048	36765556	38817256	39447140	46021476	36856180	48635552	46837120	45430116	42495036	44833888	43378064	47175424	17612092	24097608	19630924	24082544	21494380	24004760	22731712	23716344	18541558	29628466	19632186	24658288	22150816
4548	histidine betaine (hercynine)*	Xenobiotics	Food Component/Plant	62278	LC/MS Pos Early	100004059	2094	198.124	3083620	534-30-5			21216228	22756252	21867092	16710045	20356280	18666328	21056850	16946920	19958804	22781772	13966317	16358659	12755444	15196367	16816074	19647578	10098938	13887979	14095067	9190898	14200675	18093352	9256489	13250099	13331538	14324269	17859150	15938240	10563744	16360675	13462860	14508349	11561768	11992800	11890639	11620074	17917602
400	homocysteine	Amino Acid	Methionine, Cysteine, SAM and Taurine Metabolism	15128	LC/MS Pos Early	311	2155	136.043	778	454-29-5	C00155	HMDB00742	59275		94308	45838		140969	36003	102585		62778	135591	150243	74508	180833	169649	146803	421303	766995	545291	721121	822533	807679	1020216	1158292	46386	40285	28585	58296	59886		69697		60115	98571	38246	89520	32875
4551	homostachydrine*	Xenobiotics	Food Component/Plant	33009	LC/MS Pos Early	100001550	1750	158.118	441447	1195-94-4	C08283	HMDB33433	1001423	1007966	715646	697335	794413	758946	878818	977859	826951	896256	591416	689143	594016	777650	739323	902998	532266	696061	698706	501404	732981	693509	629800	714464	533108	730204	976877	850232	739015	973300	684798	899036	713829	801585	672901	789599	885645
110	hydroxy-N6,N6,N6-trimethyllysine*	Amino Acid	Lysine Metabolism	62959	LC/MS Pos Early	100021123	2759	205.155					786322	812561	734407	532823	694957	759483	796057	914518	732300	865405	586461	836291	542713	749205	792068	840309	512240	725592	691785	591274	733308	704229	621981	715017	596820	679020	622467	603800	530863	628893	611855	669799	625288	709636	568857	662646	695745
2836	hydroxypalmitoyl sphingomyelin (d18:1/16:0(OH))	Lipid	Sphingomyelins	62851	LC/MS Pos Late	100021000	2056	719.57					4624310	4660102	4840766	3143033	4676865	3833287	4651035	4294789	4410399	4297870	4.16919e+06	4181885	4293111	3746171	5051009	4600467	3439253	3702280	3501619	3514695	3945208	5104846	4142577	3877169	3472519	3876191	3834901	3288346	3347596	3981393	3198252	3606897	4325558	4253037	4046517	3528003	4879041
420	hypotaurine	Amino Acid	Methionine, Cysteine, SAM and Taurine Metabolism	590	LC/MS Pos Early	358	724	110.027	107812	300-84-5	C00519	HMDB00965	367233	316218	348010	281077	214983	199631	271924	205406	172973	186540	119351	148594	160449	180734	180358	159244	144527	162690	159925	112589	104663	138216	137096	112632	293525	246132	329492	290148	143974	186501	128898	166807	121240	119854	105989	116617	146337
3818	hypoxanthine	Nucleotide	Purine Metabolism, (Hypo)Xanthine/Inosine containing	3127	LC/MS Neg	171	1291.2	135.031	790	68-94-0	C00262	HMDB00157	13673131	14452413	12679466	11388723	12011085	13434014	11871750	13430887	11527851	13443977	10607162	12373462	10073612	11601651	11525296	13226289	8540754	10551020	8930425	9193175	12121498	13730740	12731427	13623731	8950392	9975530	9535742	10871056	9044560	11099903	9967604	10659264	9083400	8560753	9117194	10273413	9980874
78	imidazole lactate	Amino Acid	Histidine Metabolism	15716	LC/MS Pos Early	100000263	2040	157.061	793	14403-45-3	C05568	HMDB02320	806955	851251	788689	650911	346860	312373	349806	305673	176040	178433	155121	193578	103209	173531	161020	189948	89012	132551	173870	142381	154458	147662	112144	145164	401355	407117	412056	499946	229337	258114	303432	256671	149497	152832	142434	179938	96056
3817	inosine	Nucleotide	Purine Metabolism, (Hypo)Xanthine/Inosine containing	1123	LC/MS Pos Early	361	1269	269.088	6021	58-63-9	C00294	HMDB00195	1504509	1350750	2400515	1752262	2299672	2565019	2391448	1934916	1952312	1.93866e+06	1174982	2099062	991585	920308	1002397	783622	870833	477636	566619	697855	403491	625782	452882	615228	1793486	1.98146e+06	1.96752e+06	1.02001e+06	1702637	1739780	2051142	1916904	2742346	1802553	2790033	1594826	3555688
3816	inosine 5'-monophosphate (IMP)	Nucleotide	Purine Metabolism, (Hypo)Xanthine/Inosine containing	2133	LC/MS Pos Early	362	650	349.054	8582	4691-65-0	C00130	HMDB00175	24386446	24860648	28170892	15240403	29134642	14790644	24681144	29213688	20997930	23361214	17410576	28261832	8.29641e+06	11220476	10979690	4247602	10597904	16087938	22952656	19288042	20621492	23385604	26238474	23047088	11610032	13968418	15379125	15806496	18673108	19431890	18238664	20177444	13999456	16944232	14147463	15871687	19595448
1995	inositol 1-phosphate (I1P)	Lipid	Inositol Metabolism	43849	LC/MS Polar	370	4785	259.022	440194	573-35-3;106032-59-1	C01177	HMDB00213	96849	58165			85205	122547	94211	120345	185148	152498	166184	141961	275755	331059	335152	342447	316055	283806	210205	192906				34866
376	isobutyrylcarnitine (C4)	Amino Acid	Leucine, Isoleucine and Valine Metabolism	33441	LC/MS Pos Early	100001055	2810	232.154	168379	25518-49-4		HMDB00736	8981184	8101644	8.13655e+06	6360408	8164501	8.13252e+06	8875923	8746681	7.42169e+06	7858669	6750544	7.63483e+06	5545048	6245989	6848489	5841557	4726010	6063986	6151290	5011699	5256773	6467081	5716424	6083323	8.03641e+06	8623092	8683905	8219810	6825672	8139185	7228546	8.01157e+06	6772778	7.1818e+06	6656809	7329347	7889329
342	isoleucine	Amino Acid	Leucine, Isoleucine and Valine Metabolism	1125	LC/MS Pos Early	376	2800	132.102	6306	73-32-5	C00407	HMDB00172	1429101952	1368638336	1358093696	1132281984	1383225600	1324129792	1455479168	1512649984	1401241728	1500293248	1325024000	1379499264	1264456320	1344759808	1276810112	1357624576	1120347904	1261541376	1328998016	1296440704	1254738816	1313862272	1269104768	1394995328	1270155776	1418655488	1312700928	1591493760	1235064704	1323718400	1277640448	1361781248	1273832064	1480786304	1308622848	1392574592	1314610176
313	isovalerylcarnitine (C5)	Amino Acid	Leucine, Isoleucine and Valine Metabolism	34407	LC/MS Pos Early	100001393	3085	246.17	6426851	31023-24-2		HMDB00688	1776315	1895184	1685683	1508879	1.64506e+06	1.92707e+06	1819483	1845305	1436701	1722999	1244312	1.75967e+06	1034279	1532275	1455462	1448711	935291	1247966	1108782	1.00914e+06	1018836	1029108	970119	1176906	1424152	1.60693e+06	1438092	1566098	1443044	1591295	1759636	1.7222e+06	1462524	1586285	1.4636e+06	1.60109e+06	1.53615e+06
312	isovalerylglycine	Amino Acid	Leucine, Isoleucine and Valine Metabolism	35107	LC/MS Neg	100001452	1950	158.082	546304	16284-60-9		HMDB00678	179058	133571	205809	156551	187322	203344	188347	201371	89146	177195	229737	192776	187342	160764	157960	149881	156272	126828	131817	146178	110700	119867	131590	112210	207992	204688	207367	221216	203356	207742	248922	256959	339520	440877	258770	332890	264508
246	kynurenine	Amino Acid	Tryptophan Metabolism	15140	LC/MS Pos Early	100000265	2739	209.092	161166	2922-83-0	C00328	HMDB00684	394222	358930	317964	284449	163859	154848	175111	159389	113361	141649	161800		103888	131724	147739	163704	94599	133021	122052	99028	110774	109875	101828	102468	151778	214324	158838	197471	116510	153690	141334	164031	136019	146746	96711	157099	109750
1121	lactate	Carbohydrate	Glycolysis, Gluconeogenesis, and Pyruvate Metabolism	527	LC/MS Neg	482	681.6	89.0244	612	79-33-4	C00186	HMDB00190	70612672	81088536	75669896	52862388	98267776	117158496	111558912	123145608	151168032	181806976	148718480	185771984	316592736	301293824	303784608	341579648	431005888	466873216	456553440	488954624	451971008	471715008	458466912	491532544	9868544	15954764	14761194	13414386	39404872	40780632	43046208	42831076	44416804	68438728	46462600	59603912	53944112
2819	lactosyl-N-palmitoyl-sphingosine (d18:1/16:0)	Lipid	Lactosylceramides (LCER)	53010	LC/MS Pos Late	100009030	2527	862.625		4201-62-1			9304979	8290343	8.10512e+06	7268873	8958006	8.13449e+06	8926895	8662921	8652138	8.06151e+06	7525106	8087321	7178640	7596538	8.37594e+06	7748643	6086280	6816553	7327021	7224107	7429835	8.17493e+06	7234129	7591707	6722593	7209154	7777360	7059048	6829359	7141134	6633911	7976817	7641768	7501387	7.97843e+06	6892951	9098132
295	leucine	Amino Acid	Leucine, Isoleucine and Valine Metabolism	60	LC/MS Pos Early	397	2864	132.102	6106	61-90-5			1151756928	1001540800	1028571648	847036544	1054507840	1052144128	1090643456	1102370560	1084426752	1059141376	1097072512	1259441536	1352811520	1264581120	1309737344	1223815040	1350636416	1570622592	1562947456	1430289664	1460108800	1470928512	1442407168	1531963776	1016512704	1047930816	1012594176	1073586752	956595392	941514752	965475712	991788160	967755008	1123125888	929524544	1169218688	1035158592
2840	lignoceroyl sphingomyelin (d18:1/24:0)	Lipid	Sphingomyelins	57330	LC/MS Pos Late	100006298	3437	815.7		60037-60-7			972053696	962942912	966308096	709815424	975003776	857419968	974589504	932446784	855182208	963262976	830783424	894066624	884337472	826261120	935147648	906434304	725607936	840673344	771423872	746580736	874961280	932707648	847536192	821968960	700058688	775845952	782315776	736877760	677020608	850542528	701890048	807572800	929341440	850517440	891619200	771065088	1039125120
1426	linoleate (18:2n6)	Lipid	Long Chain Polyunsaturated Fatty Acid (n3 and n6)	1105	LC/MS Neg	180	5535	279.233	5280450	60-33-3	C01595	HMDB00673	20948854	7602380	8346146	5398187	9359213	14331824	11042336	11197433	12680628	6681463	19115096	5306513	14498533	18930132	7452652	17458952	21921976	8.37065e+06	8253013	11137983	5329412	6508211	13663459	24032780	4770542	6806720	3494517	8.34227e+06	4730204	4.1767e+06	9525675	9533065	4372052	4762126	5383317	5735318	7553912
1428	linolenate (18:3n3 or 3n6)	Lipid	Long Chain Polyunsaturated Fatty Acid (n3 and n6)	34035	LC/MS Neg	100001337	5450	277.217	5280934		C06426	HMDB03073	3.19725e+06	1390663	1486569	948961	1.73246e+06	2461867	1842315	1959234	2277137	1.0279e+06	3.62914e+06	1199237	3041900	2710328	1214946	1.93354e+06	4146602	1446760	1600854	2357634	1056524	1190934	2339382	3943931	1484863	1525615	1101988	2571907	1118055	1.00232e+06	2062845	2003071	1137882	997602	1434355	1976083	1367074
1709	linolenoylcarnitine (C18:3)*	Lipid	Fatty Acid Metabolism (Acyl Carnitine, Polyunsaturated)	57511	LC/MS Pos Late	100015831	1310	422.327					2572935	2713830	1.86801e+06	1351381	2348474	1.82818e+06	2628662	2575302	2189062	2493097	1405793	1577307	1672385	1420271	1536194	1839668	1317942	1392800	1491435	1068153	1618377	1854317	1208744	1529161	1408671	1686861	2225180	2114762	1489664	2450284	1644416	2482057	1663583	1690884	1579737	1743226	2598750
1708	linoleoylcarnitine (C18:2)*	Lipid	Fatty Acid Metabolism (Acyl Carnitine, Polyunsaturated)	46223	LC/MS Pos Late	100003151	1430	424.342	6450015	36816-10-1		HMDB06469	14561521	15212598	15709903	10045547	12018244	11629624	13174669	11654059	10139214	10651436	9495230	10774602	9505505	8780638	10797837	9052189	7.10756e+06	8098552	7056391	6862975	6.17686e+06	6652227	6109239	5090346	11622733	12654318	13629696	10716478	9596334	11814318	10229641	10640133	10372817	10372337	10193365	9723757	11539296
98	lysine	Amino Acid	Lysine Metabolism	1301	LC/MS Pos Early	407	2850	147.113	5962	56-87-1	C00047	HMDB00182	130517504	105727888	101680808	84393200	114480368	111977576	120967776	132931016	142886320	147444016	151466384	152571312	196818832	185908368	196587008	195257856	288352480	394622592	418553120	396020608	397942688	406508160	418301024	431739008	103546096	111555272	104870760	147101008	94472568	96727632	102835608	102571680	92920936	132308696	105779936	127431232	99544520
1326	malate	Energy	TCA Cycle	1303	LC/MS Neg	409	615.6	133.014	525	6915-15-7	C00149	HMDB00156	22457112	21686624	21943952	17841462	21258812	20733428	24191870	24381456	32557052	32028308	27983440	31551110	40977912	43592528	46314956	47656648	41260600	38845984	41075992	36394792	16847864	16619866	22136534	16460985	8.23323e+06	8528915	9356444	7.60085e+06	8.21989e+06	8945542	8.36544e+06	9296957	8477559	6239315	8.18027e+06	9161183	10841424
1343	malonylcarnitine	Lipid	Fatty Acid Synthesis	37059	LC/MS Pos Early	100001526	2086	248.113	22833583	853728-01-5		HMDB02095	162825	140111	171755	122220	140212	152099	125933	154341	114104	160797	102059	148316	73431	134426	143137	141436	68466	120773	76849	90992	94586	107107	68300	98925	105811	115132	102579	141668	119466	154258	131881	142933	163771	149317	136422	143496	114376
1229	mannitol/sorbitol	Carbohydrate	Fructose, Mannose and Galactose Metabolism	46142	LC/MS Polar	100001740	2320	181.072	5780		C00794	HMDB00247	19985732	20461968	21059640	15208980	29784652	26422688	26236532	25212628	17787398	17247918	15819869	16463969	12044171	13296212	13543546	12996207	7448166	8871283	8.05487e+06	7329289	4609106	4807426	4050824	4.09244e+06	62851964	65676012	59206336	32634538	59688544	78406600	74473744	80576016	97137576	100078664	92038288	85691576	139688192
4575	mannonate*	Xenobiotics	Food Component/Plant	62864	LC/MS Polar	100003695	2736	195.051	3246006	642-99-9			237749936	220447280	244037152	170710432	225289760	209294512	226469152	215144016	208459616	188161136	193217072	195247200	175283104	170890016	196074640	178107248	145154816	146549888	157209072	124688048	135016288	140818048	127754344	125278536	203672976	196781232	220016240	167216192	183652640	179260352	186667648	190572016	191344832	186781312	181631888	168121600	232918176
1376	margarate (17:0)	Lipid	Long Chain Saturated Fatty Acid	1121	LC/MS Neg	891	5731	269.249	10465	506-12-7		HMDB02259	19750680	7.55487e+06	8869347	7094687	10332721	14321557	13635301	12262894	13088092	7266120	16454167	4968244	11160624	15363401	7564185	18077436	13479843	6097683	7161335	8020791	5.25011e+06	6399711	9849495	17243714	6079721	6875860	4696489	8850094	6517100	6202411	12980307	12618058	6229894	7497270	7736429	5711184	15041779
1685	margaroylcarnitine (C17)*	Lipid	Fatty Acid Metabolism (Acyl Carnitine, Long Chain Saturated)	57512	LC/MS Pos Late	100004054	1424	414.358		106182-29-0		HMDB06210	6889941	6782784	6912996	4698182	8129348	7881961	8768018	8117306	8489389	9439579	7830586	9532041	8743010	8411327	10122432	9545431	6990075	8320893	7453360	7007445	7366648	8134737	7374300	6674144	5869616	6804427	6970567	5455486	7032216	8346097	7447455	8380796	9835863	9570136	8646371	8958573	12823256
1438	mead acid (20:3n9)	Lipid	Long Chain Polyunsaturated Fatty Acid (n3 and n6)	35174	LC/MS Neg	100001472	5650	305.249	5312531	20590-32-3		HMDB10378	305925	94845	104980	52605.3	115001	176462	136350	164354	197382	126105	304193	53501	287487	411841	132719	406785	371611	150984	151615	191454	65290	60660.5	171036	274696	42181	90785	15416.7	86453.1	48334	67676.1	125841	157250	28987	50315.9	55791	57206	115743
384	methionine	Amino Acid	Methionine, Cysteine, SAM and Taurine Metabolism	1302	LC/MS Pos Early	415	2526	150.058	6137	63-68-3	C00073	HMDB00696	271366880	259016864	251942464	207614848	251117824	250960688	260721376	254115120	246943408	256354528	250259344	260284624	237306960	254197808	240505120	239344832	191872736	205474992	228582256	211866064	179940464	190352064	171313904	191032224	229538448	235487744	239899280	292350560	221997040	220594432	228659472	232780416	215743936	247449408	221490848	254305424	241774944
390	methionine sulfoxide	Amino Acid	Methionine, Cysteine, SAM and Taurine Metabolism	18374	LC/MS Pos Early	100000039	1272	166.053	158980	3226-65-1	C02989	HMDB02005	6670661	6280022	5651215	5408520	8447859	7566083	9487380	10583668	8024971	8307935	7861267	8529557	6903838	5300718	5378591	6327894	4361135	3215148	4289243	4174072	3203879	3369561	2935181	3666863	7886724	10302430	8164193	9574213	9192267	10831659	10275422	11725963	9637392	12451993	10457622	11978640	10086640
3973	methylphosphate	Nucleotide	Purine and Pyrimidine Metabolism	37070	LC/MS Pos Early	100001805	544	113	13130	7023-27-0		HMDB61711	2.00697e+06	3.41554e+06	2819626	2125906	2337354	3467896	2589955	3822344	3076364	2577054	2588326	5006102	2.90968e+06	3858069	4133125	7073188	2.7433e+06	4087210	3713224	5188284	2666489	3418032	2655898	2913520	1781535	2345583	2131652	1803959	1515116	1758507	1629050	2137265	1.9557e+06	2353226	1.9525e+06	2167331	2.41406e+06
1986	myo-inositol	Lipid	Inositol Metabolism	1124	LC/MS Neg	363	673	179.056	892	87-89-8	C00137	HMDB00211	44731816	44775000	45774516	36480156	42220808	47725808	44457464	45461992	42778280	47970748	40510384	48573988	40385052	46505712	46704592	47298644	38161136	47983800	41376692	41432908	36629500	38454372	36720880	35742860	39888980	43257392	40640804	37461820	42746904	43030244	42508552	42949176	43749360	56717340	45543324	47458420	44304148
1701	myristoleoylcarnitine (C14:1)*	Lipid	Fatty Acid Metabolism (Acyl Carnitine, Monounsaturated)	48182	LC/MS Pos Late	100006051	1316	370.295	90659872	889848-55-9			295005	234845	443819	143576	233838	416993	291759	210130	138978	193035	251127	302198	209255	171644	285828	137563	123595	156005	105294	121091	81733	85671	79279	96650	556579	542255	348277	264398	362691	227234	340411	232021	323797	317443	228178	206602	309803
2830	myristoyl dihydrosphingomyelin (d18:0/14:0)*	Lipid	Dihydrosphingomyelins	57365	LC/MS Pos Late	100009038	2060	677.559				HMDB12085	4228101	4318164	4738035	3049890	4792871	4325510	4774446	4416402	4359450	5050485	4672024	4817379	4958275	4241579	5545804	5192244	3666509	4538336	4292810	4215685	5278575	5558247	4921228	4668739	2727084	3279118	3371280	2901577	2925758	3599416	3371830	3449691	4476242	4350907	4172257	3592923	5304930
1682	myristoylcarnitine (C14)	Lipid	Fatty Acid Metabolism (Acyl Carnitine, Long Chain Saturated)	33952	LC/MS Pos Late	100001270	1350	372.311	6426854	18822-89-4		HMDB05066	4809789	4297316	3516692	3.03622e+06	3794293	2.88843e+06	4356874	3844933	3.37719e+06	3205592	2196880	2652259	2149591	2032814	2368305	2763222	1651804	1693803	1914415	1341908	1506713	1371266	1108294	1286305	2934309	3034009	4768098	3.3381e+06	2274742	3.57553e+06	2480526	3657012	2719957	2647913	2729976	2322034	4445476
130	N,N,N-trimethyl-5-aminovalerate	Amino Acid	Lysine Metabolism	57687	LC/MS Pos Early	100015962	2186	160.133	14274897				94196448	87971672	94923376	72629272	82173288	84227904	91701184	83005160	80155256	89280672	69111472	86876808	60578960	79961760	77720896	78996880	46911800	64762592	63737008	55284160	61875416	63773328	55748564	62858744	62276040	72203832	64752992	69062944	71858824	95571400	84197416	84713120	79325264	74345616	70282320	73618456	78625120
464	N,N,N-trimethyl-alanylproline betaine (TMAP)	Amino Acid	Urea cycle; Arginine and Proline Metabolism	62947	LC/MS Pos Early	100020217	2470	229.155					44892696	41703124	44057360	32728312	41103416	42535232	43447168	43906828	40424616	45426464	37711064	42697588	32607822	42188720	41683472	40449388	29113204	36729628	34655440	30472472	32536192	34028332	37551384	32868724	32052540	36887476	36866616	32519844	35976952	37859000	37732696	35505112	38022880	37855208	36199756	36617080	40666192
99	N2-acetyllysine	Amino Acid	Lysine Metabolism	36751	LC/MS Neg	100001721	828.3	187.109	92907	1946-82-3	C12989	HMDB00446			36850			35188			26432	26451	29345	40017	24573	30409	34144	23082	24234	32105						21468	29108	25181			21862		34881		23217		33170	30339	37057
109	N6,N6,N6-trimethyllysine	Amino Acid	Lysine Metabolism	1498	LC/MS Pos Early	189	2825	189.16	440120	23284-33-5	C03793	HMDB01325	31621166	28899162	30168036	21638388	32322628	30494124	34193784	35583736	33654004	37781096	29306902	34668560	33814592	35420832	33657756	36648764	30244324	43155040	42156444	37003296	43086676	47131916	44644768	48908320	23274034	26328736	26219724	27685204	20471080	23629126	22357932	23757308	21250988	25172060	21602530	24278710	25568890
100	N6-acetyllysine	Amino Acid	Lysine Metabolism	36752	LC/MS Neg	100001734	1059	187.109	92832	692-04-6	C02727	HMDB00206	60226	55033	44171	42955	55379	63258	44924	47435	48076	54660	34889	54273	39006	57788	53442	72077	45472	79853	47810	50457	67299	76936	66583	64818	25505	32242	21812	16091			24421		21069	42725	26246	25980	22538
1310	N6-carboxymethyllysine	Carbohydrate	Advanced Glycation End-product	36713	LC/MS Pos Early	100001768	2500	205.118	123800	5746-04-03			12403286	13468542	11425788	11523162	11843588	13657003	10429318	13041510	11376927	12348327	10440936	14368035	5811216	7.47071e+06	6.59045e+06	9652354	5320368	3143895	3122320	4316341	2312113	2572191	2249673	2507702	11590105	12514870	13290208	12873766	14226085	15868006	15123182	15793739	13122673	20865108	16032746	18234138	15784965
107	N6-methyllysine	Amino Acid	Lysine Metabolism	62860	LC/MS Pos Early	100003415	2831	161.129	164795	1188-07-4	C02728	HMDB02038	1212599	1053872	932279	784378	344653	346680	402919	386938	368141	271557	289076	398186	254470	350194	427002	528381	1116701	519733	507898	1200251	558152	898256	660024	764104	323692	367816	279375	363272	118426	122934		134676			94339
30	N-acetylalanine	Amino Acid	Alanine and Aspartate Metabolism	1585	LC/MS Polar	1110	1564.8	130.051	88064	97-69-8	C02847	HMDB00766	2850573	2200954	2426089	1.77149e+06	2574725	2651027	2617515	2617746	3790344	3.60177e+06	3457787	3.57516e+06	4237520	4406606	4301895	4108188	3668090	4400523	3816480	3587062	3068052	3426189	2963640	2756681	1059540	1317485	1208078	1117850	991995	1050814	1211527	927679	924945	1255216	1003952	1135035	1076914
445	N-acetylarginine	Amino Acid	Urea cycle; Arginine and Proline Metabolism	33953	LC/MS Pos Early	100001266	2245	217.13	67427	155-84-0	C02562	HMDB04620	797888	742641	711343	595864	846573	940833	754409	762045	929617	753014	1148981	1017997	1220762	944727	799389	742347	1281083	992316	1129291	1455953	880992	808130	799069	1074371	836656	907759	643449	1483830	724433	718401	761063	781916	640753	1108960	816784	1358451	504506
40	N-acetylasparagine	Amino Acid	Alanine and Aspartate Metabolism	33942	LC/MS Pos Early	100001257	785	175.071	99715	4033-40-3		HMDB06028	538778	467315	581941	548773	701620	569518	737514	483453	622845	617623	688738	569715	556576	513022	535412	456854	461538	325392	264523	361974	134009	168936	139424	158081	638267	756209	685482	805643	778150	891108	764461	807069	1150875	1.00234e+06	847165	1123887	699860
36	N-acetylaspartate (NAA)	Amino Acid	Alanine and Aspartate Metabolism	22185	LC/MS Pos Early	100000787	880	176.055	65065	997-55-7;997-55-7	C01042	HMDB00812	262790	189924	196261	278606	323146	262302	265892	235249	240266	281225	204339	275062	158473	256560	154778	266399	106288	110246	113586				103909		195467	316898	254470	206564	234250	341493	286885	335584	481506	376348	343478	308434	414287
1287	N-acetylglucosamine 6-phosphate	Carbohydrate	Aminosugar Metabolism	15107	LC/MS Polar	1213	4114	300.049	439219	102029-88-9	C00357	HMDB02817	95451	114999	156554	103186	148369	125507	137918	106158	121591	123048	116102	107977	100735	112337	153620	116202	82061	77529	76381	75405		59388		37403	99677	101282	87451	52401	101076	101066	79452	122399	121188	69445	124641		145320
1308	N-acetylglucosamine/N-acetylgalactosamine	Carbohydrate	Aminosugar Metabolism	46539	LC/MS Pos Early	100006435	715	222.097	24139			HMDB00215	5061738	4402826	5062677	4010754	4534568	4381616	5243678	4.76635e+06	4606177	4558206	4151594	4756851	3.46624e+06	3781732	4093928	3627718	3040564	3202216	3126621	2821080		3312708	3160314	3238754	4.79929e+06	4889054	5298907	4096441	4472720	4.66216e+06	4680478	4965888	4614449	4762894	4416886	4439466	5347417
1305	N-acetylglucosaminylasparagine	Carbohydrate	Aminosugar Metabolism	48149	LC/MS Pos Early	1215	1212	336.14	123826	2776-93-4	C04540	HMDB00489	824330	837505	862077	693870	831529	736802	957909	888611	899087	912875	695964	837048	811095	716648	885213	820015	662317	799640	767415	561432	750454	833554	707078	850846	634462	735274	880271	661398	623597	739507	654286	742053	623971	713422	684583	571763	804329
45	N-acetylglutamate	Amino Acid	Glutamate Metabolism	15720	LC/MS Pos Early	100000282	1050	190.071	70914	5817-08-03	C00624	HMDB01138	95516		114728	76716	183588	152635	148618	121288	189069	185933	157804	194391	156630	189830	223040	213997	174648	179206	161508	165521	143896	110729	149295	152343	117432	99967	66927	61945	107574	108367	145326	124445	237275	202757	187025	147148	233608
46	N-acetylglutamine	Amino Acid	Glutamate Metabolism	33943	LC/MS Pos Early	100001253	845	189.087	182230	2490-97-3	C02716	HMDB06029	729934	645047	685014	594420	836365	668997	889534	811816	715907	774097	689253	794901	941526	959443	954857	938434	896512	639525	764466	820997	563817	581484	489139	606214	712239	683194	796121	918649	827510	904371	831434	971495	1014331	1062066	934179	977510	904837
2	N-acetylglycine	Amino Acid	Glycine, Serine and Threonine Metabolism	27710	LC/MS Polar	100001006	1780	116.035	10972	543-24-8		HMDB00532	421406	555690	478435	478595	789180	691461	718501	724538	1563088	1484318	1164395	1578730	1241870	1480831	1724521	1795031	822275	859086	613568	807707	520597	768233	496882	583078	261746		256910	195489	222348	302981	266076	274179	306919	318655	254743		275433
70	N-acetylhistidine	Amino Acid	Histidine Metabolism	33946	LC/MS Neg	100001293	900	196.073	75619	39145-52-3	C02997	HMDB32055	65470	54353	68898	42084	67249	73600	62174	59986	61664	69269	67313	83451	60301	88148	84033	90282	56852	60317	45595	51681	35764		33169	34669	47820	53622	44973	33988	53231	46618	53682	55697	65674	63645	60223	60033	51693
296	N-acetylleucine	Amino Acid	Leucine, Isoleucine and Valine Metabolism	1587	LC/MS Neg	1082	2400	172.098	70912	1188-21-2	C02710	HMDB11756	48944	58505	45510	44035	48008	61910	53108	60096	62320	65750	61078	81433	73966	58265	66361	92125	68011	55693	68570	62693	59429	58371	51627	51102	61333	56376	55549	66824	58342	84711	55101	64990	92195	130913	67713	99434	91868
385	N-acetylmethionine	Amino Acid	Methionine, Cysteine, SAM and Taurine Metabolism	1589	LC/MS Neg	1083	1787	190.054	448580	65-82-7	C02712	HMDB11745	960141	1099823	964972	655864	1056741	1136902	1176527	1287805	1718557	1865387	1411850	1862197	2226692	2552259	2479277	2642537	2434928	3947797	2614048	2720788	2143911	2372217	2028443	2102521	661483	1292619	1.31509e+06	938523	1097402	1155690	1328610	615563	601232	1618921	1170766	1125624	603050
391	N-acetylmethionine sulfoxide	Amino Acid	Methionine, Cysteine, SAM and Taurine Metabolism	45428	LC/MS Pos Early	100005463	880	208.064	193368	108646-71-5			144746	148346	154799	88459	160164	177633	154805	217873	226082	294964	229427	287231	283707	350006	368101	381227	278907	311516	227159	249160	120202	151750	112743	138929	102031	333525	251108	129591	261517	257914	254555	104685	143194	232032	289834	151978	141754
1294	N-acetylneuraminate	Carbohydrate	Aminosugar Metabolism	32377	LC/MS Pos Early	1162	660	310.113	439197	131-48-6	C00270	HMDB00230	543845	569014	583537	420842	434413	516999	526019	558013	501307	517045	453045	527549	392227	399921	456725	448761	402779	480423	366457	371336	391769	350074	353892	381444	451899	430972	526076	420828	441213	409312	443681	490748	475281	493411	397414	425699	542840
133	N-acetylphenylalanine	Amino Acid	Phenylalanine Metabolism	33950	LC/MS Neg	100001256	2597	206.082	74839	2018-61-3	C03519	HMDB00512	65098	62411	67775	59402	73762	82588	69154	77539	77333	73191	85079	81825	95252	91656	90913	111839	90883	74202	80859	82731	67839	71980	76498	73014	61065	68775	66830	72714	76526	66381	77485	76092	112083	142066	103261	110168	93643
10	N-acetylserine	Amino Acid	Glycine, Serine and Threonine Metabolism	37076	LC/MS Pos Early	100001851	800	148.06	65249	97-14-3		HMDB02931	791494	653336	640900	530689	759799	875675	851054	856352	977410	1145567	821649	986252	1231534	1316543	1.62254e+06	1425461	2.02269e+06	2268453	2005429	2100741	2568677	2627390	2283344	2447285	119123	144301	161088	150240	147387	166655	183946	148441	153262	161944	131466	138384	166617
17	N-acetylthreonine	Amino Acid	Glycine, Serine and Threonine Metabolism	33939	LC/MS Neg	100001274	821.6	160.061	152204	17093-74-2		HMDB62557	569806	613448	529153	412025	522294	609564	458747	472318	455237	487721	479496	580653	412445	555024	512382	508066	357187	445140	345344	385909	347071	360954	391525	342539	454392	537133	351935	427362	323895	314178	438814	351824	439167	592330	417942	383823	361744
368	N-acetylvaline	Amino Acid	Leucine, Isoleucine and Valine Metabolism	1591	LC/MS Neg	1084	1704	158.082	66789	96-81-1		HMDB11757	41361	39206	30969	26023	40353	52633	49820	47115	89186	82467	72704	82980	80067	80778	84131	102057	86778	101320	92369	78420	59250	61659	59923	65875	24245	26426		24145		21665		26412		55305		34199	43806
2766	N-behenoyl-sphingadienine (d18:2/22:0)*	Lipid	Ceramides	57372	LC/MS Pos Late	100015624	3911	620.598					1874136	1337224	5764006	2757059	2278259	5099767	1.82322e+06	1587328	1748832	920818	4527186	5247064	4697915	5330648	5229220	2906703	3960172	5790857	1652735	4751530	2.0085e+06	3097940	4535929	581107	3851780	4600503	2014319	1068280	3859257	667718	3765163	1190452	4730022	5673840	5273565	4754735	2.09502e+06
3900	N-carbamoylaspartate	Nucleotide	Pyrimidine Metabolism, Orotate containing	1594	LC/MS Pos Early	1108	795	177.051	93072	923-37-5	C00438	HMDB00828	4946618	4135336	5088890	4.12123e+06	4181905	3.94043e+06	4471198	3894287	3486693	3727633	3679622	3.89154e+06	6743479	6833021	7964849	6610556	3044149	3132125	3225370	3065168	501930	657856	738450	651118	3.76879e+06	3724393	4182246	4082602	4.15906e+06	4279934	3.90976e+06	3.73312e+06	3447101	3604597	3273680	3826251	3.6957e+06
453	N-delta-acetylornithine	Amino Acid	Urea cycle; Arginine and Proline Metabolism	43249	LC/MS Neg	100004523	858	173.093	9920500				213444	247372	243496	187390	168534	199588	204721	173022	156749	155962	156970	177530	117902	144223	129718	163552	99555	87691	69867	74769			59239	52815	166701	220357	188898	144380	181010	167567	193329	200368	210474	249386	179419	170087	143539
1408	nervonate (24:1n9)*	Lipid	Long Chain Monounsaturated Fatty Acid	52674	LC/MS Neg	100001231	6804	365.342	5281120	506-37-6	C08323	HMDB02368	381367	206135	336185	110565	275642	530445	369734	281507	281695	175866	676205	193979	341185	816762	400523	384040	707630	303763	154414	298216	109252	123601	491704	446254	220705	235164	52325	158651	288233	87711	501067	305854	248040	127843	216629	189478	309261
387	N-formylmethionine	Amino Acid	Methionine, Cysteine, SAM and Taurine Metabolism	2829	LC/MS Neg	194	1543.8	176.039	439750	4289-98-9	C03145	HMDB01015	78232	85539	82465	66096	98940	92442	89889	93513	78914	88782	95020	85071	69179	54940	46425	60697	54030	39743	47806	55197	33622		36686	52020	85872	85859	89393	99320	110510	109042	107866	132402	153328	248119	126692	183773	160414
214	N-formylphenylalanine	Amino Acid	Tyrosine Metabolism	48433	LC/MS Neg	100006056	2360	192.067	759256	13200-85-6			293907	315858	239419	245176	324353	321581	337362	362019	335468	339491	320350	325814	271864	275686	265580	348652	304941	220013	266745	227046	234989	221137	196075	223950	264531	283312	306146	319299	310605	367373	357205	393139	431940	619681	353825	447984	443072
3993	nicotinamide	Cofactors and Vitamins	Nicotinate and Nicotinamide Metabolism	594	LC/MS Pos Early	432	1942	123.055	936	98-92-0	C00153	HMDB01406	192849456	201044672	155159104	153301584	191622272	160544656	212452960	211155808	226581264	230935280	161081072	177561568	156339440	203293200	231655616	283235904	168602864	229849504	243743152	195885568	244251248	338356864	178780064	280766048	94282336	115732032	125784768	132498072	120209248	163806368	136489568	160317040	120948448	131981216	118039344	120778808	148424736
3997	NAD+	Cofactors and Vitamins	Nicotinate and Nicotinamide Metabolism	5278	LC/MS Neg	1310	1434	662.102	5893	53-84-9	C00003	HMDB00902	829569	502469	869508	524573	725426	718091	559537	619442	629380	462127	479327	373621	289936	250736	308080	259743	1012110	542847	2569692	975523	7524108	7261869	8882482	7834502	788410	629369	574597	439103	340534	349664	292636	286459	321166	425584	540817	377658	663408
3995	nicotinamide ribonucleotide (NMN)	Cofactors and Vitamins	Nicotinate and Nicotinamide Metabolism	22152	LC/MS Pos Early	1312	766	335.064	14180	1094-61-7	C00455	HMDB00229	476055	333567	527293	379650	764264	550066	760183	607955	990695	694600	839792	773056	1022264	706013	669876	410685	1380500	730058	1214846	945901	1456968	1200954	1032419	1345433	658983	536280	560187	438596	464917	451615	388207	408030	446653	444176	564174	460342	727869
3996	nicotinamide riboside	Cofactors and Vitamins	Nicotinate and Nicotinamide Metabolism	33013	LC/MS Pos Early	100001310	2040	255.098	439924	1341-23-7	C03150	HMDB00855									26325	62470	54055	71905	93737	95503	106298	53289	70744	130266	60837	95209	117699	109771	119530	104694		25129				38964	36348	40649	112886		90700	95610	130222
3992	nicotinic acid mononucleotide (NaMN)	Cofactors and Vitamins	Nicotinate and Nicotinamide Metabolism	32461	LC/MS Pos Early	100001058	648	336.048	5288991	321-02-8	C01185	HMDB01132	1122389	924621	1047122	753430	1588675	1564018	1724816	1434953	2825023	2949965	2680164	2856389	4150030	3843405	4193865	4225555	3761056	3634578	3313601	3144217	4031003	3689866	3406092	3655311		41627	32154	28071	39355	36616	42721	55589	20770
463	N-methylproline	Amino Acid	Urea cycle; Arginine and Proline Metabolism	37431	LC/MS Pos Early	100001956	1335	130.086	557	475-11-6			656068	458398	558350		221914	344535	195881	146553	283098		173542		126322						116672		165869				218720	342157	415002	288558
1378	nonadecanoate (19:0)	Lipid	Long Chain Saturated Fatty Acid	1356	LC/MS Neg	892	6068	297.28	12591	646-30-0	C16535	HMDB00772	3023835	1504201	1560517	1192775	1.66857e+06	2119201	2180480	1743446	2213531	1205946	2377270	811941	1938956	2473576	1370016	2827172	2.08744e+06	1151320	1343139	1464637	934685	1068685	1532734	2736634	1133738	1164692	883998	1416322	990636	1113420	1837173	2042227	1035309	965925	1100733	899300	2476698
2764	N-palmitoyl-sphingadienine (d18:2/16:0)*	Lipid	Ceramides	57416	LC/MS Pos Late	100015609	2490	536.504					1479019	1495888	1086837	978954	1427511	1193658	1493099	1518053	1530885	1492813	1177189	1312570	1087436	1089900	1231303	1463294	1012715	1176121	1469099	1074441	1734952	1996731	1520981	1437114	616017	707485	818834	892461	700016	955776	618439	952518	978001	925371	930107	639562	1036705
2746	N-palmitoyl-sphinganine (d18:0/16:0)	Lipid	Dihydroceramides	52604	LC/MS Pos Late	100009028	3090	540.535	5283572	5966-29-0		HMDB11760	1636370	1484771	1463346	1074459	1.56818e+06	1411649	1741300	1666013	1.50093e+06	1648874	1361285	1.67139e+06	1595688	1380112	1654186	1655720	1772727	2.00387e+06	1746351	1.74137e+06	1930938	2105490	1863626	1770675	997161	1069991	1.00487e+06	967190	1000666	1423992	980031	1352484	1258443	1462473	1181436	1283948	1720386
2754	N-palmitoyl-sphingosine (d18:1/16:0)	Lipid	Ceramides	44877	LC/MS Pos Late	1518	2893	538.519	5283564	24696-26-2		HMDB04949	25277876	25831356	25842066	18390368	26079732	23010324	27139798	25854016	23324660	26074988	22986250	25111708	24620422	23134318	27414758	26400854	18808466	25357900	21715678	21354480	23991520	28096936	23639716	23867570	15989932	19005788	18942732	17032720	16439736	21509408	16792192	19834372	21111048	21218232	20859438	19099110	25635430
2747	N-stearoyl-sphinganine (d18:0/18:0)*	Lipid	Dihydroceramides	1759	LC/MS Pos Late	922	3526	568.566	5283573	2304-80-5			1816615	1821801	1814565	1323802	2065672	1762819	2184307	1.91562e+06	1.91987e+06	2092898	1.88634e+06	1899543	2138953	2198999	2533665	2.0619e+06	2889579	3.80559e+06	3160240	3116696	2950805	3029758	2686230	2662507	1276120	1420065	1249409	1307973	1174773	1741825	1392510	1595029	1.8744e+06	1599636	1761997	1614934	2.01897e+06
2758	N-stearoyl-sphingosine (d18:1/18:0)*	Lipid	Ceramides	54979	LC/MS Pos Late	1547	3392	566.551	5283565	104404-17-3		HMDB04950	6796374	7.76604e+06	6.80856e+06	5872246	7.00514e+06	6518718	7.27502e+06	7.20616e+06	6783268	8198866	6363049	6.79973e+06	6410387	6235217	6935116	7398680	4941906	6.87803e+06	5779287	5758041	6.62832e+06	7666980	6226504	6470953	4703142	5610337	5631018	5858856	5049422	7287696	5062361	6093685	6375802	6300524	6206726	6086017	7453278
1960	N-stearoyltaurine	Lipid	Endocannabinoid	39730	LC/MS Neg	100003240	5782	390.268	168274	63155-80-6			51017	19252	40027		25524	48462	37832	43995	32771		60870		40702	60038		61046	44982						41759	49663		16704					49149	29076			22350		48355
1676	octanoylcarnitine (C8)	Lipid	Fatty Acid Metabolism (Acyl Carnitine, Medium Chain)	33936	LC/MS Pos Late	100001247	950	288.217	123701	3671-77-0	C02838	HMDB00791	402687	406877	516069	266536	386365	463010	396514	408898	240495	345113	321749	373975	272320	307641	324593	237307	239269	264106	196603	216864	195542	209445	232780	181276	500324	533333	456309	379229	419889	361723	423054	374432	461236	439219	383147	402117	416736
1393	oleate/vaccenate (18:1)	Lipid	Long Chain Monounsaturated Fatty Acid	52285	LC/MS Neg	100008930	5655	281.249	445639;5282761;5281127				121778984	43122192	48701476	31309902	55746700	90872216	71165520	68015128	79513976	37022080	125855488	28690584	96729112	124419128	49864616	114246512	164969152	60266464	54206112	75572384	31470856	39389064	78707304	144878112	31870992	37516940	19718228	54374000	29499408	24763800	64009624	60061736	26110244	31208682	32548610	33055644	50116864
1946	oleoyl ethanolamide	Lipid	Endocannabinoid	38102	LC/MS Neg	1137	6450	324.291	5283454	11-58-0;111-58-0		HMDB02088	213337	250857	282042	151972	502341	761552	629774	568278	709535	449218	1106501	285327	536163	1664816	740709	1437332	1585120	778338	609076	728974	440079	525060	1499639	1959299	160856	107647	70483	113808	219508	183563	406801	497128	296809	149047	241819	196525	671096
2683	oleoyl-arachidonoyl-glycerol (18:1/20:4) [2]*	Lipid	Diacylglycerol	54961	LC/MS Pos Late	100010937	2990	660.556				HMDB07228			226389			494449	258305	351853	505219	591166		494358	442442	445328	761903	843283	910896	1291587	1034319	866695	966871	1479717	1108414	1147180
1703	oleoylcarnitine (C18:1)	Lipid	Fatty Acid Metabolism (Acyl Carnitine, Monounsaturated)	35160	LC/MS Pos Late	100001501	1423	426.358	6441392	38677-66-6		HMDB05065	69557312	68079280	73782672	49822048	72052816	73129872	78921792	70396680	67469760	75743664	65728432	77653896	65428276	64965232	77053104	69142912	51081040	61134452	53152800	48725744	50138736	53424816	51727020	44579676	63851996	66647868	70918224	57895040	65665516	70888744	66308764	68558696	72810032	75098800	72485832	72957304	86521328
1751	oleoylcholine	Lipid	Fatty Acid Metabolism (Acyl Choline)	53260	LC/MS Pos Late	100009331	1449	368.352					234520	234321	228785	166961	292097	272566	374638	254167	366929	352357	297072	302835	290204	254917	368658	420617	148542	197615	164436	194631		231760	230774	193852		247040	231561	157787	162461	260700	204150	171967	352617	269190	294846	305946	437019
2670	oleoyl-linoleoyl-glycerol (18:1/18:2) [2]	Lipid	Diacylglycerol	46799	LC/MS Pos Late	100002990	3223	636.556		104346-53-4		HMDB07219								72643		188911		214137	454630	305451	488944	593427	833400	1084394	667208	692981	1887062	1820491	2042501	1.53833e+06
524	ophthalmate	Amino Acid	Glutathione Metabolism	34592	LC/MS Pos Early	100001311	2085	290.135	7018721	495-27-2		HMDB05765	2830423	2665285	2986049	2258944	4079025	3670712	3.89624e+06	3879023	4890386	5392354	4684752	4642184	3.99225e+06	4503754	4909401	4868893	3.98868e+06	4616731	4992348	4876763	4780899	4753225	4.02408e+06	4462041	2266657	2450372	2139930	2230315	1691667	2475492	2200194	2475012	3027347	2803649	2704009	2398675	3716030
433	ornithine	Amino Acid	Urea cycle; Arginine and Proline Metabolism	1493	LC/MS Pos Early	444	2800	133.097	6262	3184-13-2	C00077	HMDB03374	527642880	517778240	459022400	397565568	552787008	573918784	559583040	666871744	595175168	668001536	596504448	665464256	591473408	675107584	638647808	657431232	577567104	728318528	750606720	748263424	763982656	757674368	666341184	793093184	410504544	469430656	432079296	603419008	497803552	551839680	553766464	573031296	485790080	684772288	522148832	677472064	586397056
3902	orotate	Nucleotide	Pyrimidine Metabolism, Orotate containing	1505	LC/MS Polar	445	1638.1	155.01	967	50887-69-9	C00295	HMDB00226	19185246	17423240	16001088	11481669	13774979	16845768	13574476	13642948	20219700	22361112	17609854	23385084	51580544	65107644	63744400	60796544	15683968	12587552	10191839	9168241	4395138	4955268	3798816	3965853	546077	836762	741592	786034	881829	918632	1121845	1125085	700064	867092	711677	818585	766691
3904	orotidine	Nucleotide	Pyrimidine Metabolism, Orotate containing	35172	LC/MS Polar	100001416	2250	287.052	92751	314-50-1		HMDB00788	18427000	17149556	20800610	13287931	18423732	17897034	18149076	17326812	17231720	16144948	16648404	16441728	15635897	16003435	16833636	13620778	12689940	13120357	12949496	10361997	11859817	12118397	12185351	11050949	19075624	17314456	19841368	14521071	16618426	16347392	17601082	16963782	17764036	16868862	16880122	16449583	21839016
1375	palmitate (16:0)	Lipid	Long Chain Saturated Fatty Acid	1336	LC/MS Neg	424	5618	255.233	985	57-10-3	C00249	HMDB00220	523426752	269000288	331719616	258353264	349283456	479114432	412609888	401583200	422735968	271211232	521936576	227515856	360791232	526596864	282915520	470880352	473461696	286382272	263732768	344964928	234139152	272177536	393035328	621742208	232494704	246058592	198732400	296393344	248003936	239150912	389687424	379179680	224800176	250592208	263342432	239602704	434394976
1702	palmitoleoylcarnitine (C16:1)*	Lipid	Fatty Acid Metabolism (Acyl Carnitine, Monounsaturated)	53223	LC/MS Pos Late	100009406	1357	398.327	71464547				3379895	3505296	3637318	2376254	3.02603e+06	3385062	3282888	2994716	2670783	3108594	2.88551e+06	3096854	2849625	2376330	3109756	2479769	2199805	2264353	1818385	1779240	1457469	1.55979e+06	1629558	1292469	3445070	3391934	3130759	2691998	2722304	3.223e+06	3103458	3007602	3096709	3219084	3073436	2817575	3386189
2831	palmitoyl dihydrosphingomyelin (d18:0/16:0)*	Lipid	Dihydrosphingomyelins	52434	LC/MS Pos Late	100008954	2290	705.591	9939965				85535592	85210952	86256408	61575348	85861088	74902312	89771464	85597168	82966136	84663304	77789416	80913680	81331816	73498704	88581568	86429720	61411296	75888648	69810240	65856556	82087016	94480304	79817384	75429296	57751668	67568656	67060264	60268796	57553912	74524232	60800040	69640200	78509304	75042832	73242776	64423744	94944944
1949	palmitoyl ethanolamide	Lipid	Endocannabinoid	38165	LC/MS Pos Late	1489	1643	300.29	4671	544-31-0	C16512	HMDB02100	544247	458166	437334	381010	881763	717324	864714	833818	1158288	1219105	1199398	1074363	1564151	1244610	1759953	1615195	1361872	1654507	1519347	1474189	1874434	1928551	1936939	1660258	355668	374022	344952	273715	457446	491666	506058	584729	692308	792002	676248	650817	1192448
2835	palmitoyl sphingomyelin (d18:1/16:0)	Lipid	Sphingomyelins	37506	LC/MS Pos Late	100002107	2168	703.575	9939941	6254-89-3			1279182592	1292183296	1269423616	1004006016	1339826048	1160915584	1344834816	1270805632	1255629568	1248099072	1239829120	1263016064	1230636416	1217982080	1336733440	1255265664	1050269120	1149736320	1108160384	1088934784	1209977856	1349866880	1180063360	1187554432	1047414912	1139574016	1117896192	999199232	1010508800	1108889216	1026177856	1108400512	1232333952	1182783872	1191602048	1061662912	1425988608
1684	palmitoylcarnitine (C16)	Lipid	Fatty Acid Metabolism (Acyl Carnitine, Long Chain Saturated)	44681	LC/MS Pos Late	100000776	1425	400.342	461	6865-14-1	C02990	HMDB00222	63805236	62202944	69617632	46399240	64694528	64922048	70989240	65738736	62770244	66871316	60384224	66933516	60531216	54882904	68703496	60478784	41072908	47749032	41281176	38789692	31962936	34191068	32456312	28013828	60866204	66210380	66421552	54082008	61106420	65682872	62360400	64980568	69799256	71018712	69141208	65994532	83608376
1750	palmitoylcholine	Lipid	Fatty Acid Metabolism (Acyl Choline)	52944	LC/MS Pos Late	100009233	1482	342.337	151731				164043	174030	238994		257800	243133	258826	284188	241209	322391	247952	285930	243710	247030	323673	301185	171733	238040	186794	179644	182993	231643	142822	166826	159941	128290	215377	119883		289904	222322	221931	296202	285337	331410	298161	363788
2866	palmitoyl-sphingosine-phosphoethanolamine (d18:1/16:0)	Lipid	Ceramide PEs	62984	LC/MS Pos Late	100021162	2207	661.528					1.94668e+06	1.76264e+06	1.87426e+06	1244997	1805510	1511800	2.0102e+06	1.74424e+06	1.62191e+06	1739944	1898042	1501632	1730384	1730959	1841605	1898263	1403280	1474433	1523190	1519323	1.72176e+06	2147485	1626156	1545553	1243421	1556832	1.75664e+06	1240467	1240984	1435528	1379089	1567003	1566139	1617887	1692141	1425769	1931724
4022	pantothenate (Vitamin B5)	Cofactors and Vitamins	Pantothenate and CoA Metabolism	1508	LC/MS Pos Early	1024	1667	220.118	6613	137-08-6	C00864	HMDB00210	6542297	6375196	4313436	5403406	7701814	5582646	7987799	8220403	8631893	8.28107e+06	6435706	5824705	4704952	5552305	5792440	6711114	2844969	3333566	5404775	3.72577e+06	3158549	3687379	3427853	4290104	5713982	5931247	8.02058e+06	8062546	6583759	9820269	6336477	9351903	7405096	7679816	6534456	7.93399e+06	10677882
4218	p-cresol sulfate	Xenobiotics	Benzoate Metabolism	36103	LC/MS Neg	100001315	2890	187.007	4615423	3233-57-7		HMDB11635	4417083	4381614	4143957	3473923	4077423	4542728	3.98247e+06	4543438	4347580	4295280	5047565	4974588	5.81676e+06	4731542	4218814	4413435	5981302	4900052	5.64893e+06	6.20572e+06	4791690	4458270	4983185	5208615	6943968	7405798	6469551	9253826	6462180	6105483	6.50553e+06	6725985	5380518	10306620	6240868	8924345	5808089
1374	pentadecanoate (15:0)	Lipid	Long Chain Saturated Fatty Acid	1361	LC/MS Neg	980	5521	241.217	13849	1002-84-2;10002-84-2	C16537	HMDB00826	21803976	9637997	11188980	8813744	13070942	16955718	16024196	16205907	15936137	9996403	19575116	6923817	13864406	20183328	10834094	21592288	18701556	8778955	9171314	10525345	6.78113e+06	8.2738e+06	12920665	21120560	8248164	9151815	6478563	11192420	8515105	8.20873e+06	16345542	17219394	8674525	9230032	9933993	7986287	17213576
1683	pentadecanoylcarnitine (C15)*	Lipid	Fatty Acid Metabolism (Acyl Carnitine, Long Chain Saturated)	57522	LC/MS Pos Late	100015842	1362	386.327					2436016	2.673e+06	2583080	1.72461e+06	2846143	2548592	2820133	2628716	2307499	2657818	2265883	2593305	2513826	2153160	2724127	2502001	1.71144e+06	1979049	1665278	1573873	1361599	1424212	1400864	1107772	2571391	2790035	2648398	2176618	2263410	3006460	2640445	2711886	2961740	2997382	2963309	2980569	3.66126e+06
5748	pentose acid*	Partially Characterized Molecules	Partially Characterized Molecules	63264	LC/MS Polar	100021467	2180	165.041					2253221	2215211	2.9691e+06	2228089	2667036	2301886	1.87124e+06	2210362	2025440	1294806	1509813	1.41511e+06	1305512	1302741	1506453	1296762	727352	672187	892460	540747	443066	642833	498812	484396	2.06263e+06	1993530	2891446	1.90574e+06	2171078	1574524	1372878	1441077	1583907	1.38887e+06	1436910	1329541	1207969
5577	phenol red	Xenobiotics	Chemical	36817	LC/MS Neg	100001724	3665.9	353.049	4766	143-74-8	C12600		12215962	11520190	11383117	8712617	13156078	12725717	12444222	13411027	13815666	13243386	13290940	14155993	16947902	16874660	16284001	16788892	19801160	21338508	23463572	20841688	24326972	23868212	25563986	26722074	11313519	10669072	11301944	14979189	10259720	10764688	10258757	11553204	9781187	15625344	10745695	14844269	11526638
177	phenol sulfate	Amino Acid	Tyrosine Metabolism	32553	LC/MS Neg	100001510	2156	172.991	74426	937-34-8	C02180	HMDB60015	81713	89394	90795	67301	76383	90693	84034	84469	81657	83593	88771	97870	100859	97954	108024	95007	92147	98255	91613	111646	100196	108242	115080	116965	119935	211718	107270	140093	109751	103261	118945	116714	105589	159745	105750	137266	116482
1069	phenylacetylglutamine	Peptide	Acetylated Peptides	35126	LC/MS Neg	100001417	2330	263.104	92258	28047-15-6	C04148	HMDB06344	863480	997812	659357	715824	410167	305613	409080	393661	187627	205284	125139	150015	74017	79006	84694	100989	31646	41111	53441	36821	23047	24009	21993	32405	442606	436473	624551	512272	214890	333423	235983	323102	127103	148554	111919	124829	84550
1072	phenylacetylglycine	Peptide	Acetylated Peptides	33945	LC/MS Neg	100001275	2375	192.067	68144	500-98-1	C05598	HMDB00821	184007	177055	191638	157799	159265	168005	174669	176949	168902	164871	174112	180317	189744	156533	157146	198373	169579	165906	172537	183531	155446	167422	152689	202431	215769	204146	223574	253155	184799	208834	196143	223549	196030	296417	218987	285503	211106
132	phenylalanine	Amino Acid	Phenylalanine Metabolism	64	LC/MS Pos Early	460	2878	166.086	6140	63-91-2	C00079	HMDB00159	447480768	398715456	398942048	326090336	406712192	407636160	434165024	456572992	435705248	463266720	434333504	502686848	552407680	559526912	588536768	577330496	586980160	725413248	744981760	701030464	725581440	751235456	728543552	785115456	357856352	376515424	351831296	422600384	344798048	365364672	358856672	370847136	355860032	398691744	343503648	418521312	377171264
852	phenylalanylalanine	Peptide	Dipeptide	41374	LC/MS Neg	100003589	2745	235.109	5488196	3918-87-4			229172	276694	174259	221016	137777	226216	103764	189148	131382	204340	105045	230248	72644	125310	108883	258710	102414	39602	35093	117333					119019	158852	126400	135356	112941	179828	146265	147923	82750	415811	146164	174745	136888
143	phenyllactate (PLA)	Amino Acid	Phenylalanine Metabolism	22130	LC/MS Polar	100000774	908	165.056	3848	828-01-3	C05607	HMDB00779						82998								56080														92756		163774	130190	150956		192799	108192	140017	125746
142	phenylpyruvate	Amino Acid	Phenylalanine Metabolism	566	LC/MS Polar	241	845	163.04	997	156-06-9	C00166	HMDB00205		166341	260509	220034	330201		269039	226505	296947		605158	287377	454843	401515	181737		399583		136128		179130		112979		574381	316198	263546	271004	547121	216705	310375	322872	434202		659720		310676
1341	phosphate	Energy	Oxidative Phosphorylation	42109	LC/MS Neg	461	608	96.9696	1061	7664-38-2	C00009	HMDB01429	100024752	99224376	90024624	86136312	80484752	92726376	79785800	87163424	75542608	80327408	82986696	87474736	82302824	82169352	74726592	82070336	78605664	96980832	50757316	57442976	104034104	111270792	105350592	114717784	87557728	95837464	85270416	107667120	82467360	92450864	91747672	98695712	87245048	133780016	89152552	114428992	83120952
1119	phosphoenolpyruvate (PEP)	Carbohydrate	Glycolysis, Gluconeogenesis, and Pyruvate Metabolism	597	LC/MS Neg	463	587.3	166.975	1005	10526-80-4	C00074	HMDB00263	5004856	4623534	4958871	4555689	8945424	9022269	9006584	9811818	9694185	10013824	8613303	10407217	3125929	2023179	1645467	1516806	2825345	962966	1581497	1963484	174098	169915	146379	198070	3657021	4.18089e+06	4.17624e+06	3587719	7186475	8005484	7491119	7840936	7.92832e+06	8741679	7612371	8.26065e+06	9315490
2021	phosphoethanolamine (PE)	Lipid	Phospholipid Metabolism	1600	LC/MS Neg	1026	638	140.012	1015	1071-23-4	C00346	HMDB00224	556896	414914	481008	318430	406429	489123	362665	358583	438079	471300	485660	519551	946959	1179284	1160469	1216383	3175013	4.07085e+06	3.26976e+06	3435852	5164754	4954090	5269529	4854208
123	pipecolate	Amino Acid	Lysine Metabolism	1444	LC/MS Pos Early	1025	2200	130.086	849	4043-87-2	C00408	HMDB00070	10340250	9525899	11475625	8940281	2393017	2811820	2596417	2.4306e+06	5.69752e+06	7156678	6329507	8022996	48348016	67516664	73151376	81921416	140884432	192964928	212464448	192442320	247250832	240846112	225974880	267451008	445942	869327	580603	584874	731989	406387	473908	764394	302206	235700	327931	319053	417686
441	proline	Amino Acid	Urea cycle; Arginine and Proline Metabolism	1898	LC/MS Pos Early	480	1603	116.071	145742	147-85-3	C00148	HMDB00162	330687232	304673280	312718720	249647360	306598752	341084160	319399296	341429984	333436512	351687424	338319712	382006400	516589280	474788608	448966720	474255456	514717152	580525120	541027136	551840320	473766720	499378880	560904064	528412032	312890464	292001088	284132352	376430560	295505856	291140288	328872448	301598912	287769216	373751584	300163040	353349024	311744000
877	prolylglycine	Peptide	Dipeptide	40703	LC/MS Pos Early	100003674	2136	173.092	6426709	2578-57-6		HMDB11178	75690				139632	116679		129405		62552	95834				35699		276175	749845	682019	710695	566308	701223	455957	600694	91835	183935	88720	175203	177338		221641	192946	306639	273153	212939	281529	161276
1627	propionylcarnitine (C3)	Lipid	Fatty Acid Metabolism (also BCAA Metabolism)	32452	LC/MS Pos Early	100001162	2590	218.139	107738	17298-37-2	C03017	HMDB00824	103058240	95935064	83311880	64498344	74821984	102828008	89666560	97614392	70551088	70612304	71766048	80225920	57133240	72635088	80766496	70474880	44566824	69508272	63606312	55195924	48507968	42446068	37091384	53148044	77592592	91272400	78757064	83946240	77538096	89176040	87518776	85202376	72064256	82739256	72239208	77932784	70901456
3916	pseudouridine	Nucleotide	Pyrimidine Metabolism, Uracil containing	33442	LC/MS Neg	821	1100	243.062	15047	1445-07-4	C02067	HMDB00767		19334	24048		33530	54464	57236	58844	81633	112743	66228	103897	114282	191135	239851	234864	231263	342829	258075	226233	423920	416459	399187	379410
481	putrescine	Amino Acid	Polyamine Metabolism	1408	LC/MS Pos Early	49	3027	89.1073	1045	110-60-1	C00134	HMDB01414	354264	299036	360494	264595	300354	394723	312348	319675	709171	741511	727676	745114	1622521	1721250	1805222	1898438	4938944	8482828	8816685	7861620	10794222	11701251	13009361	11807989	74406	69781				50721	50593		46538		43831		67297
4134	pyridoxal	Cofactors and Vitamins	Vitamin B6 Metabolism	1651	LC/MS Pos Early	491	2343	168.065	1050	65-22-5	C00250	HMDB01545	9996190	9845291	10156040	10485724	23463392	24084240	23494304	23513760	29486612	33293382	26334448	31138284	24644232	30551466	26851556	30173494	26150102	23457008	23639904	25453698	12365684	12337714	8723474	11963474	11116613	15729045	11286046	14980876	20200002	27130068	23770046	27682192	32108588	37737160	32786670	33504448	41091768
4133	pyridoxal phosphate	Cofactors and Vitamins	Vitamin B6 Metabolism	5331	LC/MS Neg	492	943	246.017	1051	41468-25-1	C00018	HMDB01491	76877	64427	72543	35484	65279	110907	68516	75446	111627	108163	136151	129944	176932	182615	145560	118987	138181	97335	70168	86247					69546	80807	61800	89935	80906	63994	98812	64526	73611	130492	91879	117051	64691
4131	pyridoxamine	Cofactors and Vitamins	Vitamin B6 Metabolism	2150	LC/MS Pos Early	568	2975	169.097	1052	58052-48-5	C00534	HMDB01431	712484	452601	605922	559918	1.04258e+06	1159084	1154045	1275541	1731852	2058429	1446587	1357356	1.5809e+06	1744326	1281424	1574745	1933512	3018352	2330776	1961117	5769476	6348871	5499328	5916769	492074	525781	688648	636850	1050164	1299582	897930	836527	1025664	713942	1065015	760205	1667756
4132	pyridoxamine phosphate	Cofactors and Vitamins	Vitamin B6 Metabolism	3138	LC/MS Pos Early	493	1932	249.064	1053	529-96-4	C00647	HMDB01555										62720	25846		60062	36224	25003		41484	58786	76858	61236	50430	86528		80988
4135	pyridoxate	Cofactors and Vitamins	Vitamin B6 Metabolism	31555	LC/MS Polar	100001121	846	182.046	6723	82-82-6	C00847	HMDB00017	394501	515928	449704	387369	792293	861747	850123	1032317	1128735	1161850	990883	1350642	1208420	1638346	1639969	1772774	1.3177e+06	1.82423e+06	1540910	1.64121e+06	1703553	1719140	1497550	1.7909e+06	310294	511817	353625	398807	672660	729677	660285	791408	762736	1087910	869739	934210	1225257
4129	pyridoxine (Vitamin B6)	Cofactors and Vitamins	Vitamin B6 Metabolism	608	LC/MS Neg	936	1657	168.067	1054	58-56-0	C00314	HMDB02075	178411	152658	204719	191818	208100	170268	182914	194705	169934	166483	175640	139347	89251	76772	72328	78784	104651	75988	93682	72651	57373	59014	67041	72495	589936	438220	286583	457100	153729	168822	149289	171429	175729	251362	233530	295985	112036
4130	pyridoxine phosphate	Cofactors and Vitamins	Vitamin B6 Metabolism	57553	LC/MS Pos Early	494	1082	250.048	1055	447-05-2	C00627	HMDB01319	1212763	891510	1092860	763348	1044398	701007	990639	958955	689222	517872	742370	412588	286502	173703	186413	169614	120569	57608	97459	75463			41334		1546644	1.34327e+06	1544673	1263760	1182241	1357315	1.01461e+06	1062302	876777	849982	1014621	881368	595647
52	pyroglutamine*	Amino Acid	Glutamate Metabolism	46225	LC/MS Pos Early	100001540	1900	129.066	134508	2353-44-8			43703488	38395692	38872548	34412072	31739800	31539244	36066624	34960228	27353732	27582016	23642616	26609370	17968668	23320016	21781684	24451182	14212752	17807380	19742392	14945588	16309889	19079674	15721352	17053320	32395004	34724532	34706180	33403616	27503152	30323138	30077964	31104164	25416614	23820142	23597536	24146156	23011660
1120	pyruvate	Carbohydrate	Glycolysis, Gluconeogenesis, and Pyruvate Metabolism	42582	LC/MS Neg	823	732.4	87.0088	1060	127-17-3	C00022	HMDB00243	604316	1616818	1880588	1285817	1571501	1404339	1681493	1452955	1252968	1459491	1502537	1434241	3106910	4577416	5268382	4740718	2317741	5518473	3310526	3448681	9453321	8143899	8653953	10210605	1637515	1772821	1533359	822241	697780	1600247	1814199	1881633	1591402	2287293	703248	1.67862e+06	1489461
4523	quinate	Xenobiotics	Food Component/Plant	18335	LC/MS Polar	100000442	2432.9	191.056	6508	77-95-2	C00296	HMDB03072	27960240	28772280	28998996	22572732	25922344	25920600	25410382	25425244	21798120	22615526	19915318	21636490	17006136	20023340	20972560	20794180	13785124	17137904	15864324	13605232	14256465	15352920	12627692	13848114	21334876	24650020	24711754	21341416	20936410	22462438	22001020	23520784	19977636	21690334	20047116	20576444	21802864
4018	riboflavin (Vitamin B2)	Cofactors and Vitamins	Riboflavin Metabolism	1827	LC/MS Neg	500	3160	255.089	493570	83-88-5	C00255	HMDB00244	85814	78698	83458	64435	95626	110838	87876	100119	115278	103217	145745	133316	194617	125707	119280	111789	183067	132855	164009	181457	140028	141920	153471	148492	133032	129512	105899	187590	96044	87546	105334	104600	93493	201031	110249	174388	80845
1144	ribonate	Carbohydrate	Pentose Metabolism	27731	LC/MS Polar	100001007	2425	165.041	5460677	5336-08-03	C01685	HMDB00867	9023459	9221647	7455113	7674082	7639808	9600444	8922456	7345014	7457680	9602612	6677552	9420728	7814714	6450667	7165365	8313229	6.89928e+06	6782348	7138288	5927651	7900688	7.65712e+06	6992104	6990704	7352901	11296481	7924056	9285219	7388250	11309321	10840109	12393860	13012581	14218821	9617718	7939334	17005080
1168	ribulonate/xylulonate/lyxonate*	Carbohydrate	Pentose Metabolism	61858	LC/MS Polar	100019968	2350	165.041					9945322	10231055	10304384	7574565	6138743	8306361	7.78945e+06	6757226	4628391	5670741	6668770	6241164	3406277	3926040	2816834	2524433	696910	848047	858055	726131	625105	596393	550572	526391	7.26407e+06	10436026	7.40307e+06	10674696	6352855	8217834	9046966	9195116	7251364	8908242	5782134	7498777	6351847
527	S-(1,2-dicarboxyethyl)glutathione	Amino Acid	Glutathione Metabolism	63009	LC/MS Neg	100020967	543	422.087	9802383	1115-52-2			426639	421718	457669	351675	359459	409938	414805	423256	409374	508729	359591	440410	456216	554823	605918	577471	452778	808703	554598	492729	287124	313187	245215	272586	284565	329313	293155	342532	319768	344555	316668	326791	263613	378715	305035	293612	343034
60	S-1-pyrroline-5-carboxylate	Amino Acid	Glutamate Metabolism	42370	LC/MS Pos Early	35	1528	114.055	1196	2906-39-0	C04322	HMDB01301						469124					377317		568515							543968	1323630	2006431	2002222	1.89351e+06		260450		643354		681807	599001	1148429	745793		1.01425e+06	1260388
396	S-adenosylhomocysteine (SAH)	Amino Acid	Methionine, Cysteine, SAM and Taurine Metabolism	42382	LC/MS Neg	197	1832.4	383.114	439155	979-92-0	C00021	HMDB00939	448064	453668	509295	371292	484029	529872	566931	537738	471525	513785	470457	520941	547291	532472	462910	456772	1037199	1225535	1208088	996619	1209315	1261421	1223894	1228979	376929	407731	359692	354577	359998	388524	344781	365768	442159	545099	424697	409307	535617
395	S-adenosylmethionine (SAM)	Amino Acid	Methionine, Cysteine, SAM and Taurine Metabolism	15915	LC/MS Pos Early	1263	3002	399.144	34756	24346-00-7;86867-01-8;86867-0108	C00019	HMDB01185	534606	486315	520497	310924	591128	590461	562243	593293	471041	478360	413290	444164	577479	806163	895302	881276	1773581	3345378	2683967	2380737	4117190	4216739	4275491	4312668	179291	202977	173643	201880	159273	176630	169662	214576	158685	188459	233093	158446	230259
5398	salicylate	Xenobiotics	Drug - Topical Agents	1515	LC/MS Polar	501	802	137.024	338	69-72-7	C00805	HMDB01895		144007		115503			347282		133755						163564	128821		100559	111583	156730		152515	155359			407691		168663	142371			104411	114610	188915	92082	112382
1138	sedoheptulose-7-phosphate	Carbohydrate	Pentose Phosphate Pathway	35649	LC/MS Neg	100001628	599.6	289.033	616	2646-35-7	C05382	HMDB01068	714935	559467	766213	607414	2001937	1.653e+06	1822184	1611713	2071206	1851161	1469227	1548590	2458425	2476403	2692584	2077748	1800142	1014301	1691480	1006283	752296	555343	544764	541002	3414186	3763867	2986772	1075799	3054328	5634169	4620673	5568078	7362461	8805142	6705920	5444027	11128125
9	serine	Amino Acid	Glycine, Serine and Threonine Metabolism	1648	LC/MS Pos Early	503	1239	106.05	5951	56-45-1	C00065	HMDB00187	74389360	69726480	70958232	56905052	82354120	73946048	88942528	86066760	94112448	94656528	82522312	88819528	103164760	93096544	102119528	95675352	95457216	104705240	110001856	100175568	96269936	108564480	96193760	109741328	73688856	68264592	74480520	84688848	70772304	74609744	74560904	76462552	63223628	84291896	75679776	84119368	84584128
515	S-lactoylglutathione	Amino Acid	Glutathione Metabolism	15731	LC/MS Pos Early	1343	2124	380.112	440018	54398-03-7	C03451	HMDB01066	6049551	5157511	3938595	2884624	1697620	2434743	1360262	1957685	2165189	3069508	961230	2889895	750117	956537	1634128	2963470	1807738	1008571	1510701	2457642	351915		181656	394649	1164020	1082409	1564550	883408	660242	902475	902844	866447	215842	759807	865234	415193	1557559
514	S-methylglutathione	Amino Acid	Glutathione Metabolism	33944	LC/MS Pos Early	100001259	2200	322.107	3605667	2922-56-7	C11347		951445	886371	1040309	751692	852919	824724	1011115	758095	799382	922675	728126	755052	563270	817178	794019	790840	546788	766420	820775	576639	333323	290061	291637	328706	568313	668656	673301	697150	615550	699944	655615	700685	551096	458760	579500	444460	646728
489	spermidine	Amino Acid	Polyamine Metabolism	485	LC/MS Pos Early	50	3355	146.165	1102	124-20-9	C00315	HMDB01257	9511544	7625063	8870529	7092966	10320170	11058143	11232701	10594269	16404602	15733567	14470969	15785708	26509428	28515336	28342404	27032166	28845270	34818576	34015968	31499980	51920488	59863320	58006040	60289500	4527867	4488119	4772382	4264043	3754017	4245647	4031085	4244889	2632842	3.40425e+06	3254448	2965561	3.03874e+06
496	spermine	Amino Acid	Polyamine Metabolism	603	LC/MS Pos Early	507	3350	203.223	1103	71-44-3	C00750	HMDB01256	821388	694076	772710	655339	1037468	956855	1111244	1067991	1076196	1118768	914176	955491	846314	877762	765614	727188	463832	392158	408651	348240	236252	236932	217685	219633	971553	931237	1.01939e+06	908168	831131	967884	868116	894747	690290	746462	756164	671218	996608
2740	sphinganine	Lipid	Sphingolipid Synthesis	17769	LC/MS Pos Late	313	1413	302.305	3126	3102-56-5	C00836	HMDB00269	319232	262435	193237	204119	297402	290326	236053	302703	385083	431927	389412	513686	1296704	1384143	1522942	1480578	1214124	1777837	1296798	1442259	1069822	1258347	1103979	1016024			106191	63177	91280	167591	150166	103483	237030	235144	238275	199184	397063
2741	sphinganine-1-phosphate	Lipid	Sphingolipid Synthesis	52605	LC/MS Pos Late	100001876	1431	382.272	520	19794-97-9		HMDB01383	1.47323e+06	1209772	1188421	1042575	1027990	1061474	1391981	1324637	1288174	1469092	1127735	1392687	1795586	1736447	2480130	2325170	2327198	2628434	2629513	2585974	3.41562e+06	3582072	3091617	3.06009e+06	731707	759029	741776	617714	583517	654336	589537	752433	854269	818732	723701	821455	1429944
2844	sphingomyelin (d17:1/14:0, d16:1/15:0)*	Lipid	Sphingomyelins	62152	LC/MS Pos Late	100020276	1950	661.528					1562981	1.83919e+06	1.93318e+06	1097894	1.89729e+06	1570124	1.98215e+06	1594692	1.99447e+06	1824552	1694834	1769998	1836744	1543473	1.81453e+06	1817986	1365140	1406512	1466223	1.63534e+06	1.6555e+06	1860184	1643771	1536661	1078715	1306505	1276001	1148093	1154716	1257288	1150514	1316526	1614338	1562550	1507008	1274168	1971709
2847	sphingomyelin (d17:1/16:0, d18:1/15:0, d16:1/17:0)*	Lipid	Sphingomyelins	52433	LC/MS Pos Late	100006314	2082	689.559		121999-58-4			68747504	68907616	75412016	48172752	81134000	69669664	80982832	75284928	78438792	80011112	77682736	79889912	80476800	73251728	89194552	86530920	63214012	74314240	72659744	70257264	84192008	95025488	82402896	75386656	45280140	54643456	55679628	46956872	50959848	61515852	51911132	62339688	73440368	72541464	67903088	60646664	96849656
2848	sphingomyelin (d17:2/16:0, d18:2/15:0)*	Lipid	Sphingomyelins	57483	LC/MS Pos Late	100015793	1837	687.544					1475384	1243697	1482837	858043	1.7815e+06	1428946	1506869	1.59988e+06	1722023	1578690	1749802	1621424	1692922	1511665	1790520	1604041	1342946	1451021	1527124	1454515	1.79704e+06	1.99127e+06	1739732	1.63663e+06	902624	871235	1033392	880398	1139043	1257343	1109207	1094730	1.69847e+06	1654875	1567596	1373380	2189010
2833	sphingomyelin (d18:0/18:0, d19:0/17:0)*	Lipid	Dihydrosphingomyelins	57473	LC/MS Pos Late	100009027	2362	733.622				HMDB12087	14213716	14462835	13719599	9874914	14591477	12658934	15432154	14825032	13979725	15111269	12221735	13525992	14231383	13482868	16133062	16105887	12802549	16294905	15730654	14472613	20457736	22817564	18823668	19082468	8300898	10061084	10222899	8576027	8096588	11816260	8338614	10430691	10890088	11187348	11277938	9624111	14635913
2834	sphingomyelin (d18:0/20:0, d16:0/22:0)*	Lipid	Dihydrosphingomyelins	57476	LC/MS Pos Late	100015786	2600	761.653					2546373	2393845	2271728	1459140	2337593	2118712	2392787	2311684	2130333	2294436	2385444	2061274	2307301	2089150	2519028	2171166	1697640	2510134	2097900	2021767	2994590	3115729	2840982	2918238	1186241	1395543	1645439	1475205	1347986	1822619	1451610	1764742	2192894	1972941	1786485	1512751	2454266
2845	sphingomyelin (d18:1/14:0, d16:1/16:0)*	Lipid	Sphingomyelins	42463	LC/MS Pos Late	100004328	1998	675.544	11433862			HMDB12097	104739392	105472640	106962056	71865576	112351288	90797904	111135624	101683448	102749680	106051640	96210104	102875408	102778232	96625424	113414032	105992392	74173248	89797424	86329200	81149408	99863160	115200920	97945792	93271968	72314224	85840208	84432136	71399824	74032032	87719040	75389960	87465568	94850464	90117632	93173408	80561592	115365640
2850	sphingomyelin (d18:1/17:0, d17:1/18:0, d19:1/16:0)	Lipid	Sphingomyelins	52615	LC/MS Pos Late	100008920	2312	717.591		121999-64-2			39413964	37349448	38402200	26955336	39716652	34661672	41448612	39184512	38676368	40621716	38005084	39503988	41337360	28874276	44663032	41327008	31691114	36756288	35257144	26458422	32120078	46864952	31908572	30421476	26421470	30152492	30360512	26630836	27122986	33458490	28345992	31777260	37795428	35660580	35209032	29982604	37766272
2851	sphingomyelin (d18:1/18:1, d18:2/18:0)	Lipid	Sphingomyelins	37529	LC/MS Pos Late	100002106	2167	729.591	6443882	108392-10-5		HMDB12101	53515352	53074924	54585392	42534908	55979584	49433944	56875952	52850032	52721584	52587468	50493160	51422956	49291824	49466712	52767444	50466832	43383164	45951716	45463708	43548640	48167872	53176432	46820928	47692244	43769120	47737252	47749736	43057088	42082628	47948908	42000396	46317172	51295856	49401624	50091224	43513616	59230296
2852	sphingomyelin (d18:1/19:0, d19:1/18:0)*	Lipid	Sphingomyelins	57475	LC/MS Pos Late	100015787	2330	745.622					11444367	11148096	11197772	7360031	10828838	9029371	10834725	11504471	9682733	11638625	9001710	10151808	10146450	8898566	11161188	10676587	5988792	8254344	7.12392e+06	7030809	7722530	9399889	6818813	7792744	6689870	8050063	8478102	7357113	6688508	9742944	6912737	8565661	9581331	9121524	9124715	7895375	11798475
2853	sphingomyelin (d18:1/20:0, d16:1/22:0)*	Lipid	Sphingomyelins	48490	LC/MS Pos Late	100006290	2685	759.638				HMDB12102	97872632	98382352	91872128	71983872	95953560	81107976	97005688	92552064	88714688	93227480	80945832	84287448	78564496	74326232	85746496	89323176	59995824	68731096	66715084	64897560	71876336	79430776	69230672	71261608	71187320	80577080	86370888	73634520	69390600	88096736	70115632	86529952	90407832	87986368	88618816	74182288	108774032
2854	sphingomyelin (d18:1/20:1, d18:2/20:0)*	Lipid	Sphingomyelins	48491	LC/MS Pos Late	100006292	2383	757.622		222403-67-0			23780704	24180744	24385740	19257612	24821518	20347330	24661806	22906490	22374876	23223450	21498340	22466226	21817656	21158800	22805414	22883512	16724441	17676280	17925968	17794870	17813144	18288414	18265440	17655138	20943548	21325162	22695244	19054684	19567272	21708558	18949314	22238948	23644312	23498280	22316346	20290850	28364568
2856	sphingomyelin (d18:1/21:0, d17:1/22:0, d16:1/23:0)*	Lipid	Sphingomyelins	52495	LC/MS Pos Late	100009025	2793	773.653					25467248	24633320	24809784	15493781	24385804	21476392	26153730	22983004	22208772	25357732	21078358	23389482	21388760	21244806	25968654	24530304	14690255	20863790	16529145	18298744	19954552	22586524	21184028	19203172	14638139	19052164	18242116	14975334	14803232	19881640	15662138	19412476	21466936	20857142	20026544	18727460	28070892
2858	sphingomyelin (d18:1/22:1, d18:2/22:0, d16:1/24:1)*	Lipid	Sphingomyelins	48493	LC/MS Pos Late	100006295	2666	785.653				HMDB12104	204576432	204687840	197855952	152105344	203212912	181253744	208521792	197565360	188281584	197764912	176205968	190011504	180203024	168089648	199321920	189822736	131961624	159569616	149410736	146672576	161259520	175850720	157387296	157844336	151507120	175811200	173610976	156584752	149671728	181323696	151956208	179747712	192062352	187294752	190055616	163250064	229761392
2859	sphingomyelin (d18:1/22:2, d18:2/22:1, d16:1/24:2)*	Lipid	Sphingomyelins	57477	LC/MS Pos Late	100006296	2209	783.638					13352213	13327630	13776814	9474501	13690190	11707818	13006694	13054131	12337848	12409643	11911927	12637608	11238666	10697925	13133169	12425320	9086321	10197277	9681524	9790522	10177937	12195802	10348350	9950951	9670873	10728020	11464136	9839418	9607122	11404087	10147782	11236504	11939510	12358658	11864710	10106740	14891915
2861	sphingomyelin (d18:1/24:1, d18:2/24:0)*	Lipid	Sphingomyelins	47153	LC/MS Pos Late	100005986	3033	813.684		94359-13-4		HMDB12107	2781763328	2830055936	2466537984	2198692096	2805410816	2185368832	2934507008	2787334912	2601070592	2750483200	2227841792	2418004224	2374251008	2102689408	2495153152	2751095552	1875320704	2116349312	2279932672	1979017600	2561046528	2809603328	2247777536	2431865088	1816892800	2053813504	2346611456	2180287232	1814395392	2562233088	1858194432	2462072576	2369409024	2255946496	2253780224	2016767616	2928864000
2863	sphingomyelin (d18:1/25:0, d19:0/24:1, d20:1/23:0, d19:1/24:0)*	Lipid	Sphingomyelins	57478	LC/MS Pos Late	100015792	3500	829.716					5.15741e+06	5248167	5627918	3943875	5001386	4606703	5683471	5309819	4509346	5590520	5007608	5309099	5331123	4504364	5551744	5021122	3855646	4783779	4.19316e+06	4579239	4721170	5226778	4925460	4829408	3901773	4506595	4204915	3981784	3847511	4.86215e+06	3.95357e+06	4596396	5011037	5033605	4890187	4228577	5641435
2846	sphingomyelin (d18:2/14:0, d18:1/14:1)*	Lipid	Sphingomyelins	47154	LC/MS Pos Late	100005985	1860	673.528					2202870	2405209	2589063	1689059	2291212	2148618	2530021	2254056	2111628	2279183	2240608	2192638	2077349	1874253	2184423	2203678	1613878	1814253	1882373	1807397	2154598	2526045	2205792	1.88993e+06	1668442	1.88549e+06	1937425	1563058	1624162	1730985	1623275	1792850	1.94309e+06	1855721	1755298	1828283	2162152
2849	sphingomyelin (d18:2/16:0, d18:1/16:1)*	Lipid	Sphingomyelins	42459	LC/MS Pos Late	100004329	2002	701.559					114451256	113007744	117833376	75527472	121828872	99710848	120914088	112602208	113054152	117394856	109189968	115368304	112498904	107977600	125913984	120150856	84689416	101111344	96778832	91624216	113933176	132587968	113806272	105061896	79599968	91502424	93215976	76816880	80879760	97050168	82471648	96876128	107168000	103115104	105782096	89868704	129299024
2841	sphingomyelin (d18:2/18:1)*	Lipid	Sphingomyelins	57474	LC/MS Pos Late	100015788	1904	727.575					2434622	2425188	2444044	1437961	2539098	2162035	2546675	2459190	2582598	2418178	2164085	2457062	2421510	1829664	2816782	2752393	1857226	2081773	2012920	1803618	2047059	2817198	2472654	2194212	1589849	1738392	2084458	1716777	1433216	1806516	1540641	2144080	1973834	2029378	2247932	1957361	2554114
2857	sphingomyelin (d18:2/21:0, d16:2/23:0)*	Lipid	Sphingomyelins	57480	LC/MS Pos Late	100015790	2330	771.638					3892184	4082222	4182272	3019639	4.0875e+06	3345750	4124474	4585267	3.57258e+06	4257602	3300847	4147654	4205365	3483920	4100815	3.82033e+06	2537766	2946091	2875706	2769157	3180336	3805427	3039043	2966841	2494664	2843121	3379158	2680096	2777785	3503574	2591146	3316014	3533458	3824070	3432704	3247176	4619136
2860	sphingomyelin (d18:2/23:0, d18:1/23:1, d17:1/24:1)*	Lipid	Sphingomyelins	52435	LC/MS Pos Late	100008956	2845	799.669					65123420	67925952	65568904	43124500	65856660	56895976	69268016	63412192	57765364	67416152	53402516	62555648	56403468	54176384	70729064	66697948	38023324	54636744	42662648	46585200	53779872	66217612	53484060	51156912	38400444	47517496	47162988	41536660	40407688	55085176	41033632	52289396	56150856	55135428	51873584	45843396	72024528
2842	sphingomyelin (d18:2/23:1)*	Lipid	Sphingomyelins	57482	LC/MS Pos Late	100015791	2315	797.653					9191884	9459868	9508859	6779453	9658529	8318056	9379710	9251432	8575203	9850958	8.11578e+06	8924509	8675532	7412517	9634806	9123913	5701378	8084060	7021189	7189910	7266238	8576179	7381484	7441128	6174237	7395516	7446192	5957438	6106783	8063273	5779593	7739908	8218746	8213815	7669575	7209035	10673107
2862	sphingomyelin (d18:2/24:1, d18:1/24:2)*	Lipid	Sphingomyelins	52437	LC/MS Pos Late	100008957	2635	811.669					439720288	448440928	434022240	326682592	441744352	395658752	456601984	432091104	410209600	426701024	388613216	419982816	407233504	371942368	455962560	419177536	297354048	359645312	330411200	330861888	364917152	397374400	350175232	351254400	327399520	377119040	367978112	336199104	333172352	389672992	330630368	383890656	422835456	409631552	412446048	359946208	490391072
2843	sphingomyelin (d18:2/24:2)*	Lipid	Sphingomyelins	57479	LC/MS Pos Late	100015789	2215	809.653					17566384	17276916	18066640	13130168	17929760	15238737	18745174	17097074	17042624	12444765	16550071	16648039	16001514	15063979	17837424	16808788	12015602	13628318	10774714	9542931	9883513	15703959	13675400	14313825	14048567	14774875	16074829	12502616	13490476	15744271	13165796	14459681	16376301	15954254	15986978	13862576	20272376
2893	sphingosine 1-phosphate	Lipid	Sphingosines	34445	LC/MS Pos Late	100000626	1375	380.256	5283560	26993-30-6	C06124	HMDB00277	941481	992603	882271	659661	293075	228533	271220	324080	211134	316125	204670	217466	178699	162745	243520	234560	228681	205987	248968	215862	287384	330530	266155	239704	468195	588744	534291	404286	87515	124427	114572	217458	84915		132231		160562
4677	stachydrine	Xenobiotics	Food Component/Plant	34384	LC/MS Pos Early	100001296	1440	144.102	115244	4136-37-2	C10172	HMDB04827	173251392	168961184	176908688	141350032	176795600	166063888	171373312	167132848	156864496	160413152	138094128	154217024	134915936	161462384	159056912	157705296	123494656	137565680	136140144	117636928	132108032	152035040	141571376	144006704	152699696	156280272	156450240	156467584	150839088	166832832	162886144	159467392	162681920	167120720	146267328	145989616	160893264
1377	stearate (18:0)	Lipid	Long Chain Saturated Fatty Acid	1358	LC/MS Neg	439	5872	283.264	5281	57-11-4	C01530	HMDB00827	802816320	360119168	461272160	343112160	506168608	667999168	613953664	554524928	593569664	334640672	792646912	256112000	506398592	765958464	381158400	722029568	647451968	343148864	335524992	423037536	289002624	328701408	502807616	877809984	300683680	324746240	247730960	378293472	339175360	309274720	594031040	556619776	287840832	297410176	340555648	284047296	698624128
1950	stearoyl ethanolamide	Lipid	Endocannabinoid	38625	LC/MS Pos Late	100002254	1787	328.321	27902	111-57-9		HMDB13078	861517	1036521	1069311	826815	1420279	1168725	1432984	1428927	1880933	2097386	1.96032e+06	1874861	2529351	2216114	2824821	2501768	2320422	2489073	2581255	2266263	3020069	3365339	3001587	2791793	662450	813328	829804	622748	811520	1.02251e+06	914314	936307	1268882	1291368	1191083	1236673	2.01341e+06
2837	stearoyl sphingomyelin (d18:1/18:0)	Lipid	Sphingomyelins	19503	LC/MS Pos Late	1538	2400	731.606	6453725	85187-10-6;85187-10-6	C00550	HMDB01348	147495808	147728352	146282880	118308144	149315296	124619112	149565408	144328944	141203440	143513040	135599504	140408512	132384656	128737936	145015760	142618672	103268256	110272896	115219544	111077552	113043888	119933600	108338608	113633568	121216608	125444512	137975024	119122248	118919704	139964400	117734696	137459504	144166656	143741280	139891648	123263656	172805824
1686	stearoylcarnitine (C18)	Lipid	Fatty Acid Metabolism (Acyl Carnitine, Long Chain Saturated)	34409	LC/MS Pos Late	100001391	1485	428.373	6426855	18822-91-8		HMDB00848	52946412	48705000	53883424	37121340	61684400	59101488	67749176	62328836	66698384	72814472	63368104	74519816	71386136	67277928	80782272	71268032	59712944	66640812	61547864	59761416	65360064	74245776	71737848	60756424	51219424	54097128	56199092	46107284	57422400	64981752	58143204	63975424	78257488	79230032	72823264	75435128	100176736
1322	succinylcarnitine (C4-DC)	Energy	TCA Cycle	37058	LC/MS Pos Early	100001948	2291	262.128	71464481	256928-74-2		HMDB61717	9333766	8939740	9503009	7352888	8485501	8909773	9461087	8732682	8396790	9667181	7908183	9295786	5949264	9426091	8224342	8.35707e+06	5147182	7082571	6898327	5841757	6513097	6772770	7340085	6931470	6374251	7725584	6985161	7232889	8085839	8789525	8.13653e+06	8.38754e+06	8108757	8.15522e+06	7756160	7521739	8576124
5481	sulfate*	Xenobiotics	Chemical	46960	LC/MS Neg	100002528	616	96.9601	1118	14808-79-8	C00059	HMDB01448	15201993	14565633	13729881	13297782	12491033	14765292	12804296	14119866	12346437	12889597	14311230	14538141	14453009	12902675	11082874	12548240	12600009	11833574	10343551	11757687	6535258	7.39339e+06	6176908	7.20452e+06	15294189	15983464	13869720	21647442	14297012	15273691	15023654	16112226	13265154	22484644	14343358	20476208	11920391
421	taurine	Amino Acid	Methionine, Cysteine, SAM and Taurine Metabolism	2125	LC/MS Neg	512	690	124.007	1123	107-35-7	C00245	HMDB00251	944739	913884	804622	789767	711554	705746	721822	688964	519275	643233	468270	639473	423469	687885	705051	710499	433795	635794	595401	517143	534808	583688	489906	583338	481180	584887	508179	524595	469613	566552	487106	572978	330054	634544	440486	412560	365081
3160	taurocholate	Lipid	Primary Bile Acid Metabolism	18497	LC/MS Neg	1648	5150	514.284	6675	145-42-6	C05122	HMDB00036	44679	42182	40714		54008	57125	39557	44664	62443	34340	90496	58041	118689	71591	50688	45885	124893	82945	100824	122095	101661	88085	112261	104431	63164	49242	34095	80231	30486	24750	41778	44926		82257	43553	80854	30028
3191	taurodeoxycholate	Lipid	Secondary Bile Acid Metabolism	12261	LC/MS Neg	1668	5257.4	498.289	2733768	207737-97-1	C05463	HMDB00896	41448	37027	31015	28407	38646	49722	44719	41929	48413	42114	85569	61847	112748	67597	58635	63029	164283	132068	133980	153452	139664	127340	192859	184776	73791	38801	36305	85598	33315	41691	40386	28024	35962	90795	34823	91141	28285
1409	tetradecadienoate (14:2)*	Lipid	Long Chain Polyunsaturated Fatty Acid (n3 and n6)	62850	LC/MS Neg	100020343	5292	223.17	5312409	39039-37-7		HMDB00560	36491	60537		77436	77244	47881		52457	75862	51552	52514	75648	74039	81276		59373	102333	72845	73801	15991	33207	104844	84332	102437	62634	90729		69368	50536	68783	65765	40338		166469		72974	59531
4104	thiamin (Vitamin B1)	Cofactors and Vitamins	Thiamine Metabolism	5341	LC/MS Pos Early	873	3050	265.112	1130	59-43-8	C00378	HMDB00235	1336717	1161542	1149767	814467	1325308	1529876	1353908	1516251	1674030	1603035	1831346	1844960	2339189	2.09036e+06	1934852	1969754	2348242	2393466	2576876	2631954	2937598	3082785	2940070	3072592	1606251	1558436	1447618	2201923	1574398	1649702	1856062	1868587	1534628	2404044	1866330	2429145	2219797
5624	thioproline	Xenobiotics	Chemical	53231	LC/MS Pos Early	100009232	1250	134.027	93176	34592-47-4			1741867	1225652	1292424	770968	1546962	1428468	823491	650579	2294149	964705	3126432	1139541	5382397	1590923	637076	345110	8019735	2649396	5613362	5907591	4743214	3515697	4296841	4522220	2773841	1790771	972667	5275483	502739	393350	517586	520324	355359	949974	477564	1664355	212425
4038	threonate	Cofactors and Vitamins	Ascorbate and Aldarate Metabolism	27738	LC/MS Polar	100001022	2384	135.03	151152	70753-61-6	C01620	HMDB00943	87468408	96759392	94626200	72563616	62031896	62205684	59589704	66626756	41309976	39968488	40574924	42024568	22885296	27131976	23164780	25541054	13020541	14815328	11372240	11317951	6252242	5618976	4894783	6045517	71730976	77591704	71825472	70348544	50601704	57653704	51501516	57197528	42610064	43080552	38783512	42383388	24825076
16	threonine	Amino Acid	Glycine, Serine and Threonine Metabolism	1284	LC/MS Pos Early	564	1514	120.066	6288	72-19-5	C00188	HMDB00167	108935088	99128240	113813488	77362248	111492488	125020888	112975224	117236824	117869720	123670040	126415720	138584096	159386192	149408624	153149488	139253168	168948832	180261696	172735600	192623328	165227632	164811152	191859472	183565072	107570576	106340032	98801600	110315368	100609472	93246496	104044360	96262560	99086528	135407296	105349536	123705360	97747440
3966	thymidine	Nucleotide	Pyrimidine Metabolism, Thymine containing	2183	LC/MS Neg	872	1963.7	241.083	5789	50-89-5	C00214	HMDB00273			25216			28201					29425		110465	103706	128789	90850	262011	283295	229229	299143	326680	373895	558251	445851
355	tiglyl carnitine (C5)	Amino Acid	Leucine, Isoleucine and Valine Metabolism	35428	LC/MS Pos Early	100001597	2962	244.154	22833596	64191-86-2		HMDB02366	216901	254041	193548	180663	217681	222573	223392	259572	234647	234467	169120	226773	149304	198729	207672	237180	102097	177102	190096	96961	169305	197158	171048	188986	173309	221166	177502	231676	184905	239012	198810	220885	177302	219416	189212	171565	261766
458	hydroxyproline	Amino Acid	Urea cycle; Arginine and Proline Metabolism	32306	LC/MS Pos Early	1001	1064	132.065	5810	51-35-4	C01157	HMDB00725	101100704	92822048	99085840	77892208	105770496	108106728	115923984	114887808	117477968	116786096	123462152	122083696	130185184	119128112	121437880	114873000	118004336	117137120	126867632	123767872	120681408	120061448	125953416	133521352	105518016	101776320	102979256	115519808	98459288	97689392	106480328	106255760	105682392	123697688	109609568	129008496	113577080
2839	tricosanoyl sphingomyelin (d18:1/23:0)*	Lipid	Sphingomyelins	52436	LC/MS Pos Late	100008955	3200	801.684				HMDB12105	77314568	79793792	79254192	59414108	78951760	71060688	77188472	78757672	70334088	79729848	70254144	75528712	70674488	67228824	77924064	71418544	56663436	69593424	61691288	62970232	67116088	79628672	68725792	67308016	53784880	63343804	61957768	58030852	53405400	70449424	56298280	65301252	73918832	72136856	70230832	63249120	85611744
4010	trigonelline (N'-methylnicotinate)	Cofactors and Vitamins	Nicotinate and Nicotinamide Metabolism	32401	LC/MS Pos Early	100001092	1388	138.055	5570	535-83-1	C01004	HMDB00875	21117320	20892048	20038798	16190033	15502847	16490360	16872380	16454583	12719699	14132271	11447336	13236758	9081060	10812761	10911099	10541027	6451238	8378010	7825211	7207655	6265628	7156880	6178572	6909105	14712011	17016748	15628208	15858338	13266882	14777315	14066916	14365108	11133236	12227835	11690125	12040580	10207963
2026	trimethylamine N-oxide	Lipid	Phospholipid Metabolism	40406	LC/MS Pos Early	100003397	2100	76.0757	1145	1184-78-7	C01104	HMDB00925	1335484	1297799	1204676	814884	438244	653921	360068	433017	229019	198503	257785	216993	364306	320886	281702	274486	289731	159757	81088	94895	127627	160568	137018	116559	1052245	1199026	995721	1400618	660253	391406	695686	748590	368312	475114	395230	495924	180941
235	tryptophan	Amino Acid	Tryptophan Metabolism	54	LC/MS Pos Early	565	2986	205.097	6305	73-22-3	C00078	HMDB00929	85955976	75640832	78893568	61269896	69485088	79957744	78248832	83909320	78198560	92407640	80729920	88521576	83933944	107596288	102367224	110342864	93963232	134790128	139084848	128548144	155479552	172785856	145726000	171181328	57227204	67157696	60975252	81839048	57843312	67060572	69028864	67554808	58931736	76061696	61650944	72333040	66076416
244	tryptophan betaine	Amino Acid	Tryptophan Metabolism	37097	LC/MS Pos Early	100001743	2673	247.144	442106	20671-76-5	C09213	HMDB61115	210739552	185599216	214066512	146574656	179356288	203630848	200411840	200256784	163385488	189697728	145749712	202795568	127426344	189198384	188175408	157901984	107169136	164700224	143243392	127400664	130270760	138273824	133655984	139325968	152403088	177272048	159086688	161443728	169907552	190611056	184083104	187566112	176283984	190257088	159480512	170318336	175136384
154	tyrosine	Amino Acid	Tyrosine Metabolism	1299	LC/MS Pos Early	815	2430	182.081	6057	60-18-4	C00082	HMDB00158	139902464	131837096	180352576	115486240	151395104	143547632	147901872	119346880	144045952	166232336	136216272	180905872	153943408	126660160	158110432	135178352	142723184	172472896	149755024	158900592	163309008	216647424	139408304	186175712	125476064	123594592	106281688	132308368	99870104	105741032	130633352	124057272	104470912	123960264	112470400	127487504	121224360
1260	UDP-galactose	Carbohydrate	Nucleotide Sugar	15860	LC/MS Polar	100000298	4000	565.048	18068	2956-16-3;91183-98-1;137868-52-1	C00052	HMDB00302	446336	483623	507650	399749	484818	486543	436615	451402	503243	410733	375796	422516	273246	344511	318372	291128	247103	332417	239805	207932	117222	131963	93675	69266	425783	453911	437662	326758	422307	417184	464988	394508	396544	395868	409617	328423	533992
1256	UDP-glucose	Carbohydrate	Nucleotide Sugar	32344	LC/MS Polar	1096	3950	565.048	8629	117756-22-6	C00029	HMDB00286	1730756	1500344	1665802	1229063	1806755	1579957	1689026	1584125	1793780	1586481	1440991	1.56998e+06	1576305	1842381	1.95394e+06	1.66082e+06	1447481	1011765	937165	973541	479398	508593	453941	408861	1325758	1348939	1.40619e+06	1087231	1328196	1282179	1382624	1359085	1441162	1264664	1309219	1165584	1522589
1261	UDP-glucuronate	Carbohydrate	Nucleotide Sugar	2763	LC/MS Neg	1097	588	579.027	17473	28053-08-9;63700-19-6	C00167	HMDB00935	193230	175330	188765	195396	215028	242684	210498	204133	203545	229259	169458	242284	149427	181514	157105	140336	56478	43248	28118	48264					184224	184925	191528	184693	235675	254938	261752	236698	228506	316006	233847	253647	275957
1268	UDP-N-acetylglucosamine/galactosamine	Carbohydrate	Nucleotide Sugar	46148	LC/MS Neg	100002957	646	606.074					378684	435009	388784	461533	428467	369596	467265	460099	388266	562568	284799	412434	243060	372864	427984	465693	282052	412103	340587	259044	185627	151018	132649	110704	295075	244425	355977	170642	409317	443770	308622	312675	321020	116108	361235	268432	347875
3827	urate	Nucleotide	Purine Metabolism, (Hypo)Xanthine/Inosine containing	1604	LC/MS Pos Early	1134	776	169.036	1175	69-93-2;120K5305	C00366	HMDB00289	238999	200568	231107	179039					22568				17104		22105										64630	125186	73188	68498
431	urea	Amino Acid	Urea cycle; Arginine and Proline Metabolism	1670	LC/MS Pos Early	533	700	121.072	1176	57-13-6	C00086	HMDB00294	4932521	5292528	4260905	3225823	5279333	5342794	5937274	5411735	6350143	7096921	4636795	7.92272e+06	6035211	8116714	8.30448e+06	9010077	7.75564e+06	9476412	9518657	8403780	9330957	9276586	8212265	10732713	3008369	4498528	3.33694e+06	5192479	5586997	5880172	6257846	6568862	5785018	7582113	5632965	8362059	6386103
3914	uridine	Nucleotide	Pyrimidine Metabolism, Uracil containing	606	LC/MS Neg	535	1457.6	243.062	6029	58-96-8	C00299	HMDB00296	3102467	2598876	1.77061e+06	1506428	1913790	2355237	1634110	1937872	1564858	1569534	1342560	2137001	1840017	2524171	2481015	2942199	2229195	2194771	2054758	2140970	3.6158e+06	4080052	4459712	5350128	71292	236842	81298	92187	121922	157354	148645	197285	124717	81135	114118	134980	119025
3908	uridine 5'-diphosphate (UDP)	Nucleotide	Pyrimidine Metabolism, Uracil containing	5345	LC/MS Neg	870	599.5	402.995	6031	21931-53-3	C00015	HMDB00295	49780	42777	61690	51059	71043	82335	68204	62276	94311	88588	76434	82967	95319	152253	148424	216406	105878	161979	109748	136124	166588	205238	171292	167607						30815				45099
3909	UMP	Nucleotide	Pyrimidine Metabolism, Uracil containing	2856	LC/MS Polar	869	4150	323.029	6030	3387-36-8	C00105	HMDB00288	332883	229509	327664	196362	244375	361629	274667	264805	242557	202539	264530	253993		161840	124954	284967		113234			327427	469437	387328	375000		58674	57178			92564		68565	105213	78235	78576	117403	99586
367	valine	Amino Acid	Leucine, Isoleucine and Valine Metabolism	1649	LC/MS Pos Early	566	2479	118.086	6287	72-18-4	C00183	HMDB00883	292544224	248352464	238829152	185977312	261287376	265071920	267686000	287779808	288493760	298494400	295684416	302456096	362793440	397160416	395776672	411446880	457634496	516648640	586223424	512817056	512112512	513327296	538342656	548545088	223149296	230688736	230218752	280059968	218155168	213794688	217939520	232832768	208317792	260768240	221653744	258954864	243821184
962	valylglycine	Peptide	Dipeptide	40475	LC/MS Neg	100003641	1506	173.093	136487	686-43-1		HMDB29127	17954														30820	38204	130099	137323	457228	362626	328558	347984	378043	404302
965	valylleucine	Peptide	Dipeptide	39994	LC/MS Pos Early	100003210	3138	231.17	352039	22906-55-4		HMDB29131	86889	113169	71811	75864	121430	179411	90648	156647	171483	106816	156284	259715	268622	244643	303299	330728	366727	525537	617848	682203	543604	553504	565251	587417		109072	88134	83204	144128	56872	82830	136441		156586	72619	177795
3819	xanthine	Nucleotide	Purine Metabolism, (Hypo)Xanthine/Inosine containing	3147	LC/MS Polar	1004	2023	151.026	1188	69-89-6	C00385	HMDB00292	270858	254667	246038	167934	308720	325503	351133	312415	347354	414026	378194	429563	560677	491025	546175	554165	743961	650088	659794	652158	819766	807195	865193	796667		111092	59411	62782		111345		87740		122927	109485	120755	161031
3820	xanthosine 5'-monophosphate (xmp)	Nucleotide	Purine Metabolism, (Hypo)Xanthine/Inosine containing	12024	LC/MS Neg	1251	580	363.035	73323	25899-70-1	C00655	HMDB01554	72329	74435	73041		114475	102712	84897		171958	206031	161901	207477	383407	355854	303578	326975	271939	184920	177520	189811
[truncated: 11 more columns]

## Sheet: PA_treated
Table S5 (Sheet 2): Raw metabolomic data obtained from quadruplicate samples of parasite-infected red blood cell (iRBC) cultures and uninfected red blood cell (uRBC) cultures maintained in pure RPMI medium with a sublethal dose of PA21A092.												BRADFORD MG ML	171.037	163.473	165.3	156.876	176.51	169.369	176.635	164.742	159.604	146.908	163.336	169.697	162.121	179.17	178.605	176.978	175.81	136.403	162.233	175.08	155.917	158.986	155.569	149.201	138.097	157.017	140.813	147.365	159.973	153.875	160.353	159.047	142.124	172.362	161.921	164.567	139.499
PATHWAY SORTORDER	BIOCHEMICAL	SUPER PATHWAY	SUB PATHWAY	COMP ID	PLATFORM	CHEMICAL ID	RI	MASS	PUBCHEM	CAS	KEGG	Group HMDB	iRBC; 0hr	iRBC; 0hr	iRBC; 0hr	iRBC; 0hr	iRBC; 8hr	iRBC; 8hr	iRBC; 8hr	iRBC; 8hr	iRBC; 16hr	iRBC; 16hr	iRBC; 16hr	iRBC; 16hr	iRBC; 24hr	iRBC; 24hr	iRBC; 24hr	iRBC; 24hr	iRBC; 32hr	iRBC; 32hr	iRBC; 32hr	iRBC; 32hr	iRBC; 40hr	iRBC; 40hr	iRBC; 40hr	iRBC; 40hr	uRBC; 0hr	uRBC; 0hr	uRBC; 0hr	uRBC; 0hr	uRBC; 8hr	uRBC; 8hr	uRBC; 8hr	uRBC; 8hr	uRBC; 16hr	uRBC; 16hr	uRBC; 16hr	uRBC; 16hr	uRBC; 24hr
1642	(14 or 15)-methylpalmitate (a17:0 or i17:0)	Lipid	Fatty Acid, Branched	38768	LC/MS Neg	100002945	5695	269.249	8181;17903417		C16995	HMDB0061859	5830196	5438181	20498904	6682057	6455278	7770704	13867639	5934861	27134952	7.68344e+06	6985190	9833559	8826455	5804965	20837816	27362682	9547139	6347753	30743888	8.0792e+06	10626239	10059003	10249435	8498652	6062914	6316300	5212859	5113219	7.77429e+06	7202976	5390434	5711813	5812292	17003722	5567682	8080455	7418054
1648	(16 or 17)-methylstearate (a19:0 or i19:0)	Lipid	Fatty Acid, Branched	38296	LC/MS Neg	100002356	5993	297.28	3083779	2724-59-6		HMDB0037397	581943	740630	1.82526e+06	707600	805503	737849	1179930	597659	2962543	721017	1106675	1442733	862358	807011	1.74558e+06	2099957	1099676	761671	1.72822e+06	852158	1350882	1064623	970729	888307	703423	881890	655636	620950	827356	947109	743125	647950	877031	1381792	559891	939288	686673
1919	(R)-3-hydroxybutyrylcarnitine	Lipid	Fatty Acid Metabolism (Acyl Carnitine, Hydroxy)	43264	LC/MS Pos Early	100003926	2400	248.149	53481617			HMDB0013127	5427480	5123351	5071877	5248656	5273162	4667753	4750565	6.12315e+06	5096319	5592039	5265688	5.28015e+06	4674160	5834295	5724885	5454966	4947043	3511577	3998792	4629460	4589177	3637257	4053266	3980353	5096231	6633595	5407615	5657752	5503908	5.36546e+06	5973099	5687817	6322800	6155504	6070218	6348249	4124627
1920	(S)-3-hydroxybutyrylcarnitine	Lipid	Fatty Acid Metabolism (Acyl Carnitine, Hydroxy)	52984	LC/MS Pos Early	100009271	2340	248.149	71464477			HMDB0013127	3963199	3776329	4039586	3977020	3503038	3.51425e+06	3.99726e+06	3841802	3.5926e+06	3513867	3510680	3630210	3629247	3274433	3.68564e+06	4241052	3231921	2253141	2854241	3335092	2262215	3008042	2901923	3108613	3067829	3210377	3.64841e+06	3872677	4115733	4150539	3491908	3596597	3.92372e+06	3320746	3592213	4318447	3273116
2359	1,2-dilinoleoyl-GPC (18:2/18:2)	Lipid	Phosphatidylcholine (PC)	52603	LC/MS Pos Late	100008903	2100	782.569	5288075	998-06-1		HMDB0008138	81388880	84633752	84167920	99479032	75926272	68184480	80002864	55656516	46484096	46462012	62169140	48955744	44154148	42759224	47789268	50493028	44560360	43735672	55497736	67397136	55273872	56279464	57504632	38279696	58807532	87743568	62344508	80197088	67207776	69014080	73900816	70975192	74563096	82166264	67126624	78623008	64958072
2452	1,2-dilinoleoyl-GPE (18:2/18:2)*	Lipid	Phosphatidylethanolamine (PE)	53174	LC/MS Pos Late	100009217	2150	740.523	9546812			HMDB0009093	20080042	25213514	19594320	27276484	26939122	23089436	20408686	17967172	26193998	17579320	21111888	16179179	22484376	18455208	18532292	24832844	19555722	19038772	21556804	23370796	21936378	26734576	26024148	18235950	14065531	18191862	19626016	19765142	21499906	17408638	22612266	16826480	17905670	22195764	18160936	25446010	24309776
2529	1,2-dioleoyl-GPG (18:1/18:1)	Lipid	Phosphatidylglycerol (PG)	19142	LC/MS Polar	1541	715	773.534	11846228	67254-28-8		HMDB0010634	752955	616870	739219	546854	285053	389116	457842	319260	312199	404039	390300	454302	770642	987542	932357	1402187	1.80285e+06	1057972	1160157	1665428	3.55862e+06	3.13078e+06	3.33924e+06	2732254
2278	1,2-dipalmitoyl-GPC (16:0/16:0)	Lipid	Phosphatidylcholine (PC)	19130	LC/MS Pos Late	100000657	2450	734.569	452110	63-89-8	D03585	HMDB0000564	250731088	258262656	266134144	257513632	257915328	240300128	268918848	247622704	233439840	239120592	255410784	238854832	250638576	264760912	267073712	257335776	239631616	241626816	253193168	267634144	234463136	207100000	219363920	206231552	196554208	237535728	196685280	211877168	215788336	224821776	220944096	220777136	239141008	249484912	235058912	230719040	213097584
2404	1,2-dipalmitoyl-GPE (16:0/16:0)*	Lipid	Phosphatidylethanolamine (PE)	57341	LC/MS Pos Late	100009204	2498	692.523	445468			HMDB0008923	13779795	13951905	15385865	14777268	11410270	12977736	13113704	12900803	11495379	11947065	13536756	12307250	13847533	16098341	15870986	16158057	12416380	11656360	14061828	13476743	11048598	10495816	12304507	10500517	9863258	11576416	10012874	11254582	11110017	11750510	12073085	12009611	12271635	11771241	12537639	12019141	10537136
2836	1-(1-enyl-oleoyl)-GPE (P-18:1)*	Lipid	Lysoplasmalogen	44621	LC/MS Pos Late	100005372	1566	464.314					407493	605098	644880	761449	509197	372502	484718	379686	254914	275796	441973	343749	304015	297505	369180	288133	229902	255673	279027	334192	183991	159850	213145	195771	429402	694133	386714	618258	505596	486314	419704	345633	458819	625829	418060	493643	486178
2804	1-(1-enyl-palmitoyl)-2-arachidonoyl-GPE (P-16:0/20:4)*	Lipid	Plasmalogen	52673	LC/MS Pos Late	100009002	2300	724.528	52925126			HMDB0011352	177956640	176820624	176317408	195320224	198014624	183880192	182004608	165233264	177517760	173968016	187952880	171577056	181773344	176782528	165610528	178764432	172241152	172317408	179375424	193496320	185158224	183853088	198559872	155473088	132865272	175191616	151335920	164061104	168616064	167758096	180573152	157170848	184734288	204369520	172809840	199100816	188342576
2814	1-(1-enyl-palmitoyl)-2-linoleoyl-GPC (P-16:0/18:2)*	Lipid	Plasmalogen	52682	LC/MS Pos Late	100009009	2300	742.574	24779386			HMDB0011211	69460088	81467216	72946264	88609320	86333992	85482424	76779032	65772656	70484088	73074072	79482048	70123504	72870008	69861576	69077720	79432752	74535136	70471024	77421744	87053952	72689968	78682576	87417872	63783328	51216744	71105552	61746160	69124968	70393912	65943620	73189176	63926168	71047856	78746496	69153560	93019304	78470592
2801	1-(1-enyl-palmitoyl)-2-linoleoyl-GPE (P-16:0/18:2)*	Lipid	Plasmalogen	52677	LC/MS Pos Late	100009069	2400	700.528	52925127			HMDB0011343	19319920	16126688	19438498	16655486	17475432	16556473	21543660	19735200	15562535	16233060	21589308	19160172	15228598	20107250	18743492	14938762	15092428	19476532	19365632	23737276	19713136	14385972	15448378	11765616	15664857	21329150	14944102	15389716	16247813	19184830	16955276	20301050	21351800	24190594	20733820	19002464	17619196
2806	1-(1-enyl-palmitoyl)-2-oleoyl-GPC (P-16:0/18:1)*	Lipid	Plasmalogen	52478	LC/MS Pos Late	100009007	2550	744.59	34779384			HMDB0007996	73631624	107662360	76623088	125530976	128333112	124200736	88690160	70429856	104721744	112566560	84981960	78181824	119325176	84021096	85799808	128976576	135950944	93832232	108865688	123198256	107959944	153275856	165227712	129172016	49085552	69919384	82237448	98810776	96846552	65422908	100102040	61750036	75322760	87569872	73812032	129692760	123464448
2800	1-(1-enyl-palmitoyl)-2-oleoyl-GPE (P-16:0/18:1)*	Lipid	Plasmalogen	52477	LC/MS Pos Late	100009005	2750	702.543	52925128			HMDB0011342	60459124	59882744	60781092	62515064	62945256	62299152	61738084	57119304	57460868	58567120	59855656	57544312	60137176	57208612	56420744	59198048	56479508	53780120	56384552	61695792	58038196	54531400	61686964	51010140	49197216	60356308	52690244	60834728	61361044	54902280	61548636	58068008	62430328	68639456	62237556	68359984	64357384
2803	1-(1-enyl-palmitoyl)-2-palmitoleoyl-GPC (P-16:0/16:1)*	Lipid	Plasmalogen	52713	LC/MS Pos Late	100009160	2218	716.559	52923882			HMDB0011207	3302826	4104113	3415772	4413162	5576937	5412306	4862466	4327207	4695347	6478014	6035688	4639672	7445649	7185519	7.02424e+06	8248564	7.35893e+06	8506655	8922805	10318927	10411970	9001719	9585729	7780076	1691710	2122568	2082826	2388110	2985718	2.48475e+06	3305158	2417741	3965187	4358084	3764343	4109184	6264228
2802	1-(1-enyl-palmitoyl)-2-palmitoyl-GPC (P-16:0/16:0)*	Lipid	Plasmalogen	52716	LC/MS Pos Late	100009162	2550	718.574	11146967			HMDB0011206	27973596	40603288	28454652	45611856	45388800	42094552	30461308	25573126	35758008	37747784	27756140	25998326	37247248	26761064	27127512	40967880	36319392	22680180	28404596	30391456	23829716	35219976	38110272	31914794	19082184	26606928	32963432	39768176	37946476	26046684	39349120	24224840	27521784	30933010	27876096	46484192	41591088
2833	1-(1-enyl-palmitoyl)-GPC (P-16:0)*	Lipid	Lysoplasmalogen	52474	LC/MS Pos Late	100002875	1547	480.345	10917802			HMDB0010407	1805969	2527454	2507478	2823652	2764211	2472156	2549609	1968839	1940110	2085334	2472990	2132082	2021565	1996170	2013768	2160005	1857052	1722308	2155025	2546132	2099792	1816325	2266348	1327833	1162514	2126981	1402677	1934406	1990617	1869731	1749971	1534366	2284227	2969884	1862445	2748960	2561577
2834	1-(1-enyl-palmitoyl)-GPE (P-16:0)*	Lipid	Lysoplasmalogen	39270	LC/MS Pos Late	100003000	1558	438.298				HMDB0011152	628059	1083734	1111711	1161176	982035	690645	949311	607716	490040	461282	700635	613509	452478	568027	604982	558640	387109	415324	513509	579025	291924		411021	266492	797869	1054062	667405	1052407	745622	826482	678939	617158	694047	1013019	708356	1088929	965356
2818	1-(1-enyl-stearoyl)-2-arachidonoyl-GPE (P-18:0/20:4)*	Lipid	Plasmalogen	52475	LC/MS Pos Late	100008999	2550	752.559	9547058			HMDB0005779	338008000	360653472	333916608	389351808	405764640	384520768	360267072	342628320	362528576	366739104	360577568	351482432	370489600	323918816	322672384	358737056	345592896	325168704	335266688	375142816	346676480	360597664	395466176	306890176	268745408	321720896	307630848	362505984	364709056	329152992	396228576	332157248	366528032	388530656	346423616	434112160	391707904
2809	1-(1-enyl-stearoyl)-2-oleoyl-GPE (P-18:0/18:1)	Lipid	Plasmalogen	52614	LC/MS Pos Late	100008919	3100	730.574	42607457	144371-68-6		HMDB0011375	82713592	55432288	80118200	54484296	56667404	55363688	83934256	73415640	49884840	56060288	84061712	78421624	53787068	79162032	78119536	54926280	52160772	78603784	82387800	94378056	83303816	56815728	54675780	48207248	59184020	75907416	43565212	47338160	50499360	73168432	54774504	70469472	79202808	87459624	77390456	57757616	55010892
2838	1-(1-enyl-stearoyl)-GPE (P-18:0)*	Lipid	Lysoplasmalogen	39271	LC/MS Pos Late	100003001	1649	466.329					1389205	1984808	1958556	2014437	1680356	1320896	1672993	1100854	1254364	1023038	1299703	1092856	1000722	1010718	1289205	1177680	888816	905255	1022679	1192248	758475	696088	946323	663271	1429385	1990611	1256881	2.08331e+06	1517213	1.52674e+06	1.49442e+06	1279646	1483985	1.83828e+06	1.4143e+06	2093336	1670946
2635	1-arachidonoyl-GPC* (20:4)*	Lipid	Lysophospholipid	34061	LC/MS Neg	100001551	6074	618.341	24779476		C05208	HMDB0010395	125600	194287	754071	323295	282233	366585	501381	326084	430318	136183		210021	138217		390262	541826									266180	255982	301586	320902	260178	315674	233638	218760	220320	713287	202239	338035	186280
2686	1-arachidonoyl-GPE (20:4n6)*	Lipid	Lysophospholipid	52486	LC/MS Polar	100001571	909	500.278	42607465			HMDB0011517	4341557	4133066	4.17727e+06	4052064	3.56468e+06	3620732	3981945	3431341	3294998	3478813	3.44713e+06	3530888	3445145	3890635	3498541	4487679	3125484	2700453	3285494	3145411	3065788	3044617	3068773	2923610	3799777	3951266	3343329	4395890	3407158	3791778	3239763	3115987	3.63866e+06	3285829	3.50772e+06	3392426	3280361
2731	1-arachidonoyl-GPI* (20:4)*	Lipid	Lysophospholipid	34214	LC/MS Neg	100001654	5482	619.289	121596217			HMDB0061690	270268	284833	635981	201659	947269	852365	1233447	817740	2933222	1301783	1503492	1768089	1402796	939390	2600246	2965815	1051204	846886	2442690	942765	842463	1040498	899866	1078931										21090
391	1-carboxyethylisoleucine	Amino Acid	Leucine, Isoleucine and Valine Metabolism	62558	LC/MS Neg	100020427	2628	202.108					210922	225065	237524	165971	256998	211503	217897	251330	415986	393189	428586	475419	615510	796858	620908	665130	897028	810789	831273	832679	1168969	1175197	1298474	1209417	124331	111793	149334	110030	148455	122354	101237	96075	218572	202422	203514	229308	190869
340	1-carboxyethylleucine	Amino Acid	Leucine, Isoleucine and Valine Metabolism	62559	LC/MS Neg	100020425	2663	202.108					341870	262204	328265	294981	304019	253230	345421	372553	507143	539422	631656	574613	854646	950776	1062667	1001802	1.83262e+06	1090655	1179830	1479795	1817321	1548245	2213380	1.84876e+06	82178	89072	108554	115799	161297	213249	130923	170376	274912	264390	232724	313446	183292
146	1-carboxyethylphenylalanine	Amino Acid	Phenylalanine Metabolism	62566	LC/MS Neg	100020419	2844	236.093	59100900				180421	156067	178724	112618	153724	148917	146560	162323	269059	280862	266545	301395	469137	507791	467605	623625	923728	706550	559485	655860	1278933	866599	1099603	1046454	61498	69739	64081	61797	73716	91830	70654	81874	143118	111805	109716	126987	119048
164	1-carboxyethyltyrosine	Amino Acid	Tyrosine Metabolism	62564	LC/MS Neg	100020421	1846	252.088					66482	43366	50874	48583	46479	57776	37321	68727	83390	63959	89912	95179	142968	197616	131056	191143	263622	275643	220909	219088	351700	325946	377593	342547		18922	25595					28946	52522	35017	35046	35427	28892
420	1-carboxyethylvaline	Amino Acid	Leucine, Isoleucine and Valine Metabolism	62562	LC/MS Neg	100020423	2008	188.093					194291	165492	130952	179743	177033	116600	162389	144551	263098	312123	331523	282442	475660	537302	456306	648729	1078499	727263	800927	961799	1194547	1272896	1.34087e+06	1388525	51560	54990	94181	69754	76414	134150	74509	91079	127663	66769	139046	135733	108555
2454	1-linoleoyl-2-arachidonoyl-GPE (18:2/20:4)*	Lipid	Phosphatidylethanolamine (PE)	53189	LC/MS Pos Late	100009222	2080	764.523	348279332			HMDB0009102	44374892	41001396	41516936	48030972	49188680	46606036	47831924	43383632	43507556	44748448	50793332	46702888	43733108	43063104	40498008	43257824	43133716	43867136	49728920	57588656	47779164	45841396	54620960	37531164	27812548	36826016	32042114	36731264	41362552	40441096	43797832	38648184	47097044	53181128	42230308	49074680	47201944
2360	1-linoleoyl-2-linolenoyl-GPC (18:2/18:3)*	Lipid	Phosphatidylcholine (PC)	53176	LC/MS Pos Late	100009343	1939	780.554	52922731			HMDB0008141	3437835	2442825	3419961	4314371	3063348	3103991	2.88538e+06	2412678	1082630	1907766	2486466	1910588	1289545	2049393	2199512	2.64289e+06	2428632	2.52479e+06	2656075	3097493	3623659	3254612	4238962	2455519	2394368	3742523	3290199	3729031	3.05182e+06	2487018	3151719	2397471	2298574	2913074	2213999	2.84196e+06	2301997
2616	1-linoleoyl-GPC (18:2)	Lipid	Lysophospholipid	34419	LC/MS Pos Late	100001395	1465	520.34	11988421		C04100	HMDB0010386	2667847	2935162	3815508	4.06656e+06	4.03895e+06	3964589	3417676	3134286	3057635	2504913	2678581	2.01668e+06	963785	1.13769e+06	1086185	1.09553e+06	766247	569112	903528	1.01052e+06	576931	699878	548670		3.8996e+06	4751968	3766851	4673315	4446437	4521389	4315503	3886162	4425998	5773980	4342357	6217505	5499801
2673	1-linoleoyl-GPE (18:2)*	Lipid	Lysophospholipid	36600	LC/MS Pos Late	100001570	1482	478.293	52925130			HMDB0011507	1600316	2082023	2250316	2350003	1.93238e+06	1.64747e+06	1.92926e+06	1405058	1789637	1.85467e+06	1899315	1501636	924328	809422	1164548	932346	669206	752376	802591	742629		443228	551448	425578	1947890	2235425	1537652	2.0935e+06	1724124	1484858	1493235	1363425	1466548	2124045	1566904	2267421	2002858
2715	1-linoleoyl-GPG (18:2)*	Lipid	Lysophospholipid	54885	LC/MS Neg	100009227	5516	507.273							33978						92034	57468	46641	63838	111034	50185	203447	265311	123757	108418	570716	252249	206413	216952	186197	131995
2725	1-linoleoyl-GPI* (18:2)*	Lipid	Lysophospholipid	36594	LC/MS Neg	100001778	5494	595.289	11124828				83924	82010	229094	97296	253401	257916	324428	238425	1268095	496410	544521	686341	657810	404302	1138658	1478619	500565	391064	1201500	536688	476735	577915	501874	424180
4314	1-methylnicotinamide	Cofactors and Vitamins	Nicotinate and Nicotinamide Metabolism	27665	LC/MS Pos Early	55	1940	137.071	457	1005-24-9	C02918	HMDB0000699	1824727	1372986	1619242	1096455	1309035	1135228	1543547	1297351	1171574	1003892	1238309	1294340	1.03814e+06	1161141	1394274	1087897	768793	871587	961687	1.02123e+06	961521	761321	873371	766822	1909174	1931236	1605733	1443740	1336014	1.8433e+06	1317491	1426187	1508366	1395713	1324059	1.3203e+06	1009856
2266	1-myristoyl-2-arachidonoyl-GPC (14:0/20:4)*	Lipid	Phosphatidylcholine (PC)	53195	LC/MS Pos Late	100009139	1950	754.538	24778634			HMDB0007883	2496004	2788337	2861890	3387765	2900290	2457647	2523274	1693704	2027918	1835878	2576439	1999654	2218841	2138080	1949145	2360721	2086882	2136577	1894982	3094415	2947608	2593792	2984431	1721991	1575848	2663233	2094622	2478150	1959690	2105550	2555461	1960033	2403283	2803033	2190667	2972314	2194936
2262	1-myristoyl-2-palmitoyl-GPC (14:0/16:0)	Lipid	Phosphatidylcholine (PC)	19258	LC/MS Pos Late	100000672	2250	706.538	129657	69525-80-0		HMDB0007869	14283756	17808880	14233362	16763312	14922729	15167738	14216934	13051159	12709138	13952873	12444321	11872717	15155924	14561295	14728367	15659969	15953279	12663661	14896953	15344364	14719720	15005050	16464328	13912072	9264488	11965410	11044283	12650732	11127129	9801173	11462028	10582697	11082221	11296638	9628255	12763346	11826379
2447	1-oleoyl-2-arachidonoyl-GPE (18:1/20:4)*	Lipid	Phosphatidylethanolamine (PE)	55041	LC/MS Pos Late	100009219	2200	766.538	348281223			HMDB0009069	167416656	144096368	159867296	164945056	167682400	160899760	183194896	164804752	150525360	155962880	197806112	183228832	156862656	181090528	176883392	160198368	159860384	185347968	200395680	220410528	202213360	164558912	175324464	135893568	117875312	146939648	122395520	132106024	136817216	137768912	149731456	149750720	155529536	184289968	162301728	164978784	152649696
2358	1-oleoyl-2-docosahexaenoyl-GPC (18:1/22:6)*	Lipid	Phosphatidylcholine (PC)	52697	LC/MS Pos Late	100009130	2100	832.585	24778955			HMDB0008123	9609495	8.22982e+06	8.29103e+06	11922062	11163097	9545635	8611584	8374850	7170917	8.20164e+06	10180957	6796920	8684433	8297115	7984550	9407786	8548582	8420648	9698062	12144440	10969648	10974910	12912293	7646482	4735809	7141300	5883760	7090443	6758308	6530325	6719716	5775425	7218279	9703545	7226648	8.02937e+06	7213115
2451	1-oleoyl-2-docosahexaenoyl-GPE (18:1/22:6)*	Lipid	Phosphatidylethanolamine (PE)	53209	LC/MS Pos Late	100009220	2119	790.538	52922113			HMDB0009078	16010115	22347668	11393906	25344842	26619366	26859744	17175396	16378375	25847188	24826650	18316212	16254613	24832870	17071538	16129161	25746700	24965978	17810800	18112934	16187267	17363952	27264768	30362268	22209312	9948219	13732729	19592236	19659854	23454754	15938757	24908292	12602117	16279279	18398276	15407282	28531100	25640708
2444	1-oleoyl-2-linoleoyl-GPE (18:1/18:2)*	Lipid	Phosphatidylethanolamine (PE)	52687	LC/MS Pos Late	100009078	2270	742.538	9546753			HMDB0005349	135165136	117632760	139658608	121133072	122748344	116198352	141593616	124413472	103607824	106382072	142591808	133856912	106522032	134941152	129240496	106954160	106024352	135272192	141532816	152044464	154078448	119256544	127185792	97449264	103108240	132319472	93170912	105924016	100777152	120682288	108377696	114311992	130038184	143938336	122280624	114880424	113198784
2613	1-oleoyl-GPC (18:1)	Lipid	Lysophospholipid	48258	LC/MS Pos Late	100001272	1540	522.355	16081932	19420-56-5	C03916	HMDB0002815	6868901	9362520	8534763	10447205	8100873	7174978	7381731	5459682	5059407	4701181	5659088	4911851	1519971	1.8634e+06	1688788	1392784	762451	908783	1460110	1.7085e+06	698660	821028	915472	743660	8.18805e+06	12187334	8251804	11279744	10562832	10523164	10004717	8580590	11296575	14217224	10313802	15381851	12977415
2671	1-oleoyl-GPE (18:1)	Lipid	Lysophospholipid	35628	LC/MS Polar	100001569	925	478.294	9547071	89576-29-4		HMDB0011506	1643678	1831928	1759458	1672823	1.45318e+06	1407909	1566978	1222680	1397948	1491851	1.38204e+06	1351329	1223278	1201063	1350304	1.51788e+06	1062497	866138	1125828	957360	950613	940482	988700	1087686	1516874	1514210	1239657	1753093	1250783	1361246	1116212	1060059	1274442	1144383	1201448	1255512	1146399
2713	1-oleoyl-GPG (18:1)*	Lipid	Lysophospholipid	45968	LC/MS Neg	100005716	5610	509.288							644704	217061	152872	175841	301235	63735	2052549	477460	547874	629690	1313938	959911	3431587	4754137	2413036	1564251	8770963	2660875	3108387	2654921	2800878	2198390
2723	1-oleoyl-GPI (18:1)	Lipid	Lysophospholipid	36602	LC/MS Neg	100001777	5599	597.304	86289645			HMDB0061693	635438	792631	2456586	836213	1787040	1.74111e+06	2451790	1461897	10544156	2585359	3050869	3911523	3548694	2087526	7468726	11589662	3097952	2065594	8630018	2490505	3626971	3688778	3338017	3688564
2703	1-oleoyl-GPS (18:1)	Lipid	Lysophospholipid	19260	LC/MS Neg	100000630	5607	522.284	85036846	326589-90-6		HMDB0061694	291595	505325	2032028	635881	679666	793741	1200743	569526	2464484	879011	1027146	1201896	2646456	1753481	7121152	10779498	1813965	1159656	5545466	1816028	1252785	1306400	1195863	1440463	294719	289408	371578	486575	276017	363531	243549	145175	164934	738032	246408	322181	242665
2855	1-oleoylglycerol (18:1)	Lipid	Monoacylglycerol	21184	LC/MS Neg	100000924	6650	281.249	5283468	111-03-5		HMDB0011567			1734387			652017	578126		1396602		910442	1067213	1440191	1046565	2198518	2684221		774219	1934043		1731740	957121		897476										780149
2310	1-palmitoleoyl-2-linolenoyl-GPC (16:1/18:3)*	Lipid	Phosphatidylcholine (PC)	53180	LC/MS Pos Late	100009345	1900	754.538	52922452			HMDB0008008	829174	664359	788428	1070473	903169	918032	767208	167475	690183	701005	751574	674772	887030	794633	923170	1117873	1054797	1113912	533668	1.51258e+06	1689617	1547689	2.00802e+06	1220471			245463	384504	372819	329518	410313	300926	382057	552752	264234	533439	591851
2297	1-palmitoyl-2-arachidonoyl-GPC (16:0/20:4n6)	Lipid	Phosphatidylcholine (PC)	52462	LC/MS Pos Late	100008914	2200	782.569	10747814	35418-58-7	C05208	HMDB0007982	577956032	610638784	573235200	656789760	614132480	627611968	587983552	540825344	537831488	498614880	587580736	515681632	519870624	497380000	482577888	555617856	475569792	452472736	518490272	566165888	485705952	489845408	559083456	405964672	448442304	549279680	524363648	536328992	549863744	523896448	589062400	515268992	565125696	658534720	512535840	654431040	577344128
2416	1-palmitoyl-2-arachidonoyl-GPE (16:0/20:4)*	Lipid	Phosphatidylethanolamine (PE)	52464	LC/MS Pos Late	100008990	2250	740.523	9546800		C05210	HMDB0005323	249055968	252430064	249918272	272822432	280259136	261920560	275425568	244667472	250617520	247511504	279941216	249455232	249350128	257046928	249761264	264655392	247460752	253221216	278445824	303027424	266352960	255352656	270688288	215231936	192361408	248066912	209954304	225277408	233655808	227654128	250005472	229906112	243532192	278114464	242981504	269556544	250960144
2303	1-palmitoyl-2-docosahexaenoyl-GPC (16:0/22:6)	Lipid	Phosphatidylcholine (PC)	52610	LC/MS Pos Late	100008915	2055	806.569	6441886	59403-54-2		HMDB0007991	163269088	169228640	166744016	206340080	201220576	181242992	179860576	141583296	146248208	145943744	170914192	142350608	138800176	133719672	131201696	153973536	131503664	123101512	145125968	178843088	137575552	137159584	163269024	99857256	105609800	154823824	135311984	161966960	156018736	140860848	169834960	138738608	153039056	188605840	151488224	192688592	179347360
2418	1-palmitoyl-2-docosahexaenoyl-GPE (16:0/22:6)*	Lipid	Phosphatidylethanolamine (PE)	52465	LC/MS Pos Late	100008991	2160	764.523	9546799			HMDB0008946	43370340	76374264	40111944	87229608	84572368	84865712	43445304	42689420	80593208	75786696	45876256	42299208	76115184	43410652	41165104	83532376	80687280	43440856	46688080	51223084	47951544	83207776	91050960	68901400	30134792	36747448	64890328	68196736	75188248	39566200	79295472	39048908	43195052	46176700	42290192	88179968	85881328
2286	1-palmitoyl-2-linoleoyl-GPC (16:0/18:2)	Lipid	Phosphatidylcholine (PC)	42446	LC/MS Pos Late	1537	2160	758.569	5287971	40811-94-7		HMDB0007973	1238590720	1243633920	1232743168	1254949376	1203343232	1177520512	1250005248	1130131456	1039374272	1067936384	1189561728	1102656256	1066727488	1149505536	1098881024	1066036800	1029730048	1050042624	1157873792	1248937216	1145087360	1046069952	1132956288	922419392	1022525824	1200397312	1009563648	1115646464	1050601600	1150283648	1122252800	1109773184	1168649472	1254857728	1151751168	1167670656	1155784704
2410	1-palmitoyl-2-linoleoyl-GPE (16:0/18:2)	Lipid	Phosphatidylethanolamine (PE)	42449	LC/MS Pos Late	100001870	2350	716.523	9546747			HMDB0005322	136502448	148922080	141100496	149922288	152110192	142491392	146670192	128343000	139691792	139222640	149738928	137053248	159377248	157582112	154014944	160038096	158975168	156349024	163233488	170995056	165258224	163487472	174384448	145589664	103110912	130419672	106541624	123343464	114814048	116902112	123623384	108097144	123003168	136679808	115012752	130982592	127155512
2244	1-palmitoyl-2-oleoyl-GPA (16:0/18:1)	Lipid	Phosphatidic acid (PA)	19262	LC/MS Pos Late	1535	3293	692.523	5283523	169437-35-8	C13889	HMDB0007859	22913436	19379888	25863816	23526136	22019734	18479344	26658778	19099678	13371702	15347315	28937734	23569590	15621122	20499452	24594564	22490548	14324509	21939694	26042200	27984062	14613823	15608783	19279804	13749286	16137270	21600562	14742128	17097592	17405720	21741784	16601438	19858252	22048412	24017758	21483158	21323752	19683040
2283	1-palmitoyl-2-oleoyl-GPC (16:0/18:1)	Lipid	Phosphatidylcholine (PC)	52461	LC/MS Pos Late	1539	2450	760.585	6436017	26853-31-6;26853-31-6	C13875	HMDB0007972	1211906560	1288363264	1273228160	1273385600	1353144448	1246080640	1370891264	1216646912	1190753664	1207031552	1322077056	1223242752	1241091712	1261187200	1288011136	1250877952	1294526208	1350409600	1346989952	1495972864	1614445952	1447626880	1537800576	1334169600	815296896	1010998144	828968704	913304640	913458624	929065856	960905536	922344512	991777664	1074550656	965609664	1047881472	994132032
2408	1-palmitoyl-2-oleoyl-GPE (16:0/18:1)	Lipid	Phosphatidylethanolamine (PE)	19263	LC/MS Pos Late	1526	2600	718.538	5283496	26662-94-2		HMDB0005320	385398944	421568928	407843744	421349536	410186400	405407808	417263008	384705696	396233600	400283104	429291424	402285344	449017792	434476960	441681920	449000800	437890912	432958848	464177408	494763488	473842400	464950656	485123648	397897408	286184064	346669536	284720000	332874976	312347008	314308064	338877760	314822752	343870592	371721024	329993728	363153568	349176224
2519	1-palmitoyl-2-oleoyl-GPG (16:0/18:1)	Lipid	Phosphatidylglycerol (PG)	52448	LC/MS Pos Late	100000641	3206	766.559	70789105				1142147	2645147	1018842	3006897	2195374	1772107	569733	600429	1622672	2000060	1234344	953853	2831121	745153	1038084	3555026	4273740	1607247	2426205	3168355	6729568	10126055	11775170	8727740
2499	1-palmitoyl-2-oleoyl-GPS (16:0/18:1)	Lipid	Phosphatidylserine (PS)	19261	LC/MS Pos Late	1531	2660	762.528	5283499	40290-44-6	C13880	HMDB0012357	17247690	12583813	21270944	11916063	16403128	14856853	24478972	19399064	15391188	14762090	29796104	24761452	28785008	33672396	36513424	29299184	26685332	37347484	41157248	48120300	30092668	24481022	28749728	20966864	11930492	15861032	7568479	8.36401e+06	8010163	16513319	9428602	10791303	16112099	15462418	15407668	10468062	10221135
2279	1-palmitoyl-2-palmitoleoyl-GPC (16:0/16:1)*	Lipid	Phosphatidylcholine (PC)	52470	LC/MS Pos Late	100008984	2200	732.554	6443788			HMDB0007969	38785012	46120912	40822456	49646276	45097344	42418944	38077648	35426824	37475800	38312936	37230992	33159380	44564152	40906576	41020360	42844068	49427240	43533752	46159276	50645852	63483828	67053440	72079056	59092616	20800792	25101312	22706928	27775334	23821712	22425808	25806242	21462326	24538616	25278636	22904740	29072398	27778032
2281	1-palmitoyl-2-stearoyl-GPC (16:0/18:0)	Lipid	Phosphatidylcholine (PC)	52616	LC/MS Pos Late	100008921	2750	762.601	24778686	59403-51-9	C03889	HMDB0007970	238583104	216743568	262907808	223592592	224349424	215115568	251589760	233858400	207075648	200917984	249380528	230758672	223755536	251958288	265675248	237281584	204750864	217046720	248472560	257580416	201286000	181628176	202521616	177873968	179450656	217860864	162713712	181274592	186205808	216032192	183865952	216844352	231916160	243544496	228885920	207461728	190098592
2407	1-palmitoyl-2-stearoyl-GPE (16:0/18:0)*	Lipid	Phosphatidylethanolamine (PE)	57388	LC/MS Pos Late	100009205	2850	720.554	5326793			HMDB08925	10172400	17053936	12144053	18852644	14171565	13810138	9472804	8406348	12702445	12769646	9973121	8900492	16791432	11193948	11548095	20014304	13678016	7957644	6249507	6113386	7638504	11090270	13548262	10930650	5987556	6523378	8034761	11375350	11504890	8847241	12304634	8215502	8010315	8117043	9524657	13186248	11006549
2600	1-palmitoyl-GPC (16:0)	Lipid	Lysophospholipid	33955	LC/MS Pos Late	100001263	1525	496.34	86554	17364-16-8	C04102	HMDB0010382	24554396	34683752	37767744	37139484	26407052	25667970	28616560	20335334	16720303	16059168	20794550	16522904	6030626	5902213	7834528	6364016	2220951	2512482	2994484	3554588	1675614	1562550	1772726	1658690	37533500	47408496	29369388	44226840	37097812	43205040	36970216	34062928	45002976	56367556	43384968	54784792	47315264
2662	1-palmitoyl-GPE (16:0)	Lipid	Lysophospholipid	35631	LC/MS Polar	100001567	921	452.278	9547069	53862-35-4		HMDB0011503	952234	1169843	1187854	1166379	860352	861454	898159	727327	706459	662018	719679	686384	912545	805170	1029695	1060865	715137	604731	801712	748374	491747	545455	580187	693997	965926	925006	767111	1264703	796607	785808	643950	588518	602692	618446	741021	843010	706319
2708	1-palmitoyl-GPG (16:0)*	Lipid	Lysophospholipid	45970	LC/MS Neg	100005717	5570	483.273	3300276				111848	121600	386341	186483	163163	172598	261297	169403	817879	351832	324939	369806	1195440	922357	2334817	3459569	1985945	1792029	6107507	2410220	2351732	2351084	2035425	2077039
2717	1-palmitoyl-GPI* (16:0)	Lipid	Lysophospholipid	35305	LC/MS Neg	100001655	5564	571.289	71296207			HMDB0061695	80237	93247	297220	127400	99990	115527	168377	120443	346670		183342	210269	191032	153423	508102	577623	152113	164190	407819	193904	180661	203553	170586	178972	36049	36861	41055	65991									29523
2701	1-palmitoyl-GPS (16:0)*	Lipid	Lysophospholipid	46130	LC/MS Neg	100005805	5572	496.268	9547100				61362	111191	390282	129744	106064	108423	166306	104511	196398	69080	89560	100052	135991	113780	420603	500271	100924	102467	242137	142443	68539	54636	88252	77213	123049	94696	110305	156676	103893	106719	75300	66238	70587	213407	73947	117008	81816
96	1-ribosyl-imidazoleacetate*	Amino Acid	Histidine Metabolism	61868	LC/MS Pos Early	100001668	2006	259.092	440569	29605-99-0	C05131	HMDB0002331	416361	402085	518112	464006	431096	413421	447505	442653	171358	179488	275968	279562	194036	119246	228001	230170	180495	109405	199114	217673	88868	169442	190012	184006	327686	360806	503918	468790	613233	663612	526079	430268	258167	168560	339464	305638	244992
2333	1-stearoyl-2-arachidonoyl-GPC (18:0/20:4)	Lipid	Phosphatidylcholine (PC)	42450	LC/MS Pos Late	100001869	2400	810.601	16219824	35418-59-8		HMDB0008048	525965312	509490048	516186464	588134784	566449920	536918592	536769472	475518176	461796416	459757952	544107968	485923840	500305120	494308384	472172160	510819072	481818016	485979616	519689632	557371328	500255840	503795936	544453184	411690592	357093184	497307488	391544480	458803104	448288640	471028672	472088832	417600672	510086112	560648192	471135264	551352896	500939392
2438	1-stearoyl-2-arachidonoyl-GPE (18:0/20:4)	Lipid	Phosphatidylethanolamine (PE)	52447	LC/MS Pos Late	100008977	2475	768.554	5289133		C05210	HMDB0009003	227766928	221691632	233240192	232660320	241701760	231651728	246797360	225422352	225352240	225960704	261961552	234269360	232106800	235258848	232478608	239989008	239820080	236915648	258048256	279489792	255311152	251053088	266772480	226855232	178808432	214322048	187550160	199382912	203713968	202331088	213211824	206411072	240823264	259130736	228318592	236266560	222771344
2556	1-stearoyl-2-arachidonoyl-GPI (18:0/20:4)	Lipid	Phosphatidylinositol (PI)	52449	LC/MS Polar	100000616	870	885.549		383907-33-3		HMDB0009815	314898	273321	260465	343368	335032	365686	296847	339690	333583	365153	293107	312558	338525	293367	330923	297401	343455	261527	325155	377767	276680	353044	337988	344426	203310	219864	270711	253689	353981	314622	305700	347174	254573	222274	291005	351815	327692
2508	1-stearoyl-2-arachidonoyl-GPS (18:0/20:4)	Lipid	Phosphatidylserine (PS)	52235	LC/MS Pos Late	100001872	2565	812.544	24779545			HMDB0012383	436523328	492232352	471163936	548531072	581148352	518846944	515324064	455853984	466082144	473069152	529195680	464210944	463499424	409231584	420820640	525336896	481510976	432243616	451704736	481677056	370073376	491439456	524467488	421184448	380506624	446682432	435181184	500666816		470700512	500330528	450739392	515468640	509573248	499864128	573017984	525884672
2339	1-stearoyl-2-docosahexaenoyl-GPC (18:0/22:6)	Lipid	Phosphatidylcholine (PC)	52611	LC/MS Pos Late	100008916	2300	834.601	24778876	59403-52-0		HMDB0008057	55589076	63561676	53590308	73082816	74371712	71233080	59115800	52682628	61383960	63283764	64598748	54963140	65149152	58564904	54937192	69710056	64650592	57455180	62794616	71514256	58221504	66619968	74101224	54717176	35276528	50052940	52821448	56810764	59113032	50454672	61958044	47409992	53633472	58164356	54230508	71341928	64619100
2442	1-stearoyl-2-docosahexaenoyl-GPE (18:0/22:6)*	Lipid	Phosphatidylethanolamine (PE)	52466	LC/MS Pos Late	100008992	2375	792.554	9546798			HMDB0009012	13520066	24517444	10355049	26134376	27880124	25126208	15136786	13776323	25769540	25679016	15810640	14814001	27837756	14725136	10936900	28494094	26592070	16167317	15075804	16952082	16420957	30512534	35310784	27863564	7915930	12757357	18969892	20830812	22643584	12599490	24360028	13555224	14310778	15347717	14462430	28205172	25582560
2322	1-stearoyl-2-oleoyl-GPC (18:0/18:1)	Lipid	Phosphatidylcholine (PC)	52438	LC/MS Pos Late	100008904	2644	788.616	24778825	56421-10-4		HMDB0008038	876655808	803897856	988975872	814449024	856976704	821090240	1015892224	887546240	784564672	755040384	1026999488	936407808	897435200	1001972224	1042953088	911198016	1005171712	1182776192	1219310976	1355425152	1303275520	1073464064	1191634560	992603520	560901568	707282944	467352576	554860480	552037440	644408640	562240960	654858496	715961280	802805056	689625152	634497216	609154304
2425	1-stearoyl-2-oleoyl-GPE (18:0/18:1)	Lipid	Phosphatidylethanolamine (PE)	42448	LC/MS Pos Late	100001856	2950	746.569	9546742			HMDB0008993	263942480	675693504	274572640	698931200	664335808	619613888	286577120	237550592	593176128	567938624	326911072	276793856	640726784	283559648	295409664	639108096	672571136	320036864	357465696	392279680	422914400	795694528	929070336	560848128	158402800	206430416	247274448	367301856	345206240	189039392	410206080	186040848	210679152	230326544	208188384	511754656	434480224
2505	1-stearoyl-2-oleoyl-GPS (18:0/18:1)	Lipid	Phosphatidylserine (PS)	19265	LC/MS Pos Late	100000639	3000	790.559	9547087			HMDB0010163	190571072	183197120	219299856	201924224	208865376	205212416	240415440	189870800	174855360	183650752	256938768	224043808	232706032	245783728	278927712	245323760	228963232	276048512	322775840	346952512	237890000	221223328	252456736	190117680	131089768	171560832	116652272	136221824	133524312	159777360	141839264	137910368	158051856	181352464	156774592	169948288	148668752
2611	1-stearoyl-GPC (18:0)	Lipid	Lysophospholipid	33961	LC/MS Pos Late	100001271	1606	524.371	497300	19420-57-6		HMDB0010384	53737764	68800640	67101008	71486912	52519572	48277720	53431936	39041880	33069096	32009144	40164788	33054638	15114065	14238952	18574374	17288624	2536855	2894751	4302322	5007600	950567	1151369	1433216	1091566	50588440	69924104	48944232	66912904	60628892	62282972	61039456	54632708	67830496	89089104	64852240	84636384	72689608
2669	1-stearoyl-GPE (18:0)	Lipid	Lysophospholipid	42398	LC/MS Pos Late	100001461	1626	482.324	9547068	69747-55-3		HMDB0011130	2417646	2822092	2643052	2907016	2759089	2558582	2472438	1.93812e+06	2.03773e+06	2.00972e+06	2383609	2074552	1779664	2039741	1.89242e+06	1833960	1842811	1.98162e+06	2061854	2073505	1514778	1540279	1442212	1092242	1671544	2371819	1565811	2256096	1828519	1726414	1852463	1506990	1753870	2350252	1865205	2328215	1861486
2711	1-stearoyl-GPG (18:0)	Lipid	Lysophospholipid	34437	LC/MS Neg	100001462	5816	511.304					153082	151650	445151	204453	186827	239127	327254	178616	1255385	366553	282416	420643	2733160	1850083	4383997	8748737	5475667	4057868	11652810	4505423	5946770	5042544	4273593	4505323
2721	1-stearoyl-GPI (18:0)	Lipid	Lysophospholipid	19324	LC/MS Neg	100000656	5794	599.32	71581135;42607495	796963-93-4		HMDB0240261	327604	451539	1238497	555077	561843	616806	886320	527623	1983757	688358	727695	898284	1577863	833253	2791944	4.07312e+06	1583042	1104902	2542800	1225468	1696978	1397115	1091443	1189422	222667	199340	149860	227033	120954	182440	149893	109126	104234	442744	177228	240369	170367
2702	1-stearoyl-GPS (18:0)*	Lipid	Lysophospholipid	45966	LC/MS Pos Late	100004327	1634	526.314	74819135			HMDB0061698	2331507	4083596	4314648	3133407	2320561	2133951	2699145	1892136	744905	798012	2086510	2018725	1386225	1149878	2439900	2230452	1036738	1477955	1988146	2011483	517493	884489	1343835	1075748	2158318	4071697	1972870	4635417	2240225	2646294	1552249	1515297	1646445	2041589	1260707	2128445	2093012
1531	10-heptadecenoate (17:1n7)	Lipid	Long Chain Monounsaturated Fatty Acid	33971	LC/MS Neg	100001278	5555	267.233	5312435	29743-97-3		HMDB0060038	2882458	2908440	10958871	2943255	3109236	3.14593e+06	6276676	2797986	10297816	3163274	2837316	3736529	2973838	2807767	9369790	14593071	3.15966e+06	2455987	12827861	2967199	4164547	3647202	3568859	3205455	2749792	2816600	2640742	2670313	3.4362e+06	3.86453e+06	2633174	3365705	2528933	8701856	2626321	3676320	3063663
1540	10-nonadecenoate (19:1n9)	Lipid	Long Chain Monounsaturated Fatty Acid	33972	LC/MS Neg	100001277	5780	295.264	5312513	73033-09-7		HMDB0013622	558111	845848	1772569	932834	774777	1031867	1734939	1026243	3160877	1338337	1246353	1882424	1.40086e+06	1209347	3207410	4120092	2031967	1113948	4833756	1398103	2187227	1629431	1711787	959700	613509	968721	768027	522601	1316404	1257269	616547	723014	725259	1613127	786436	1280238	1240403
2014	13-HODE + 9-HODE	Lipid	Fatty Acid, Monohydroxy	37752	LC/MS Neg	100002196	5275	295.228	5312830;1424;5282947;5282944;5282945		C14767,C14762	HMDB0004667,HMDB0004670	1536012	1855106	1471975	1202250	782457	682424	662870	581233	436684	414128	360136	353639	539059	577186	790057	515617	814114	570932	406609	378363	673689	557557	623741	872470	1506477	1183620	703351	869847	624020	442789	518796	678778	543386	724640	408512	386695	863626
4260	2'-deoxycytidine	Nucleotide	Pyrimidine Metabolism, Cytidine containing	15949	LC/MS Pos Early	100000125	2193	228.098	13711	951-77-9	C00881	HMDB0000014	1604333	1405291	982516	1007216	1132861	1198745	603569	719168	871369	952756	671146	554620	1.97756e+06	1593127	1342038	1510551	4730557	3830929	3.56501e+06	3768016	5876721	9106224	9029273	9447432	120445				205716	179154	394131	287267	381920	249630		265054	453231
4125	2'-deoxyinosine	Nucleotide	Purine Metabolism, (Hypo)Xanthine/Inosine containing	15076	LC/MS Neg	100000135	1688	251.079	135398593	890-38-0	C05512	HMDB0000071	580591	1432778	1975866	1090022	996223	761111	2099743	1364363	96881	143101	224527	266813	188461	331537	1062704	492192	277439	274381	122443	240164	52562	37922	91553	346110	483729	658127	384159	662258	1280238	1448896	702247	1014564	691163	774758	1342227	1164098	527955
448	2,3-dihydroxy-5-methylthio-4-pentenoate (DMTPA)*	Amino Acid	Methionine, Cysteine, SAM and Taurine Metabolism	62805	LC/MS Neg	100020893	1156	177.023				HMDB0240388	545458	415271	468362	467757	552782	600534	563795	704179	659822	774846	708194	740118	722375	688657	665057	720469	943785	790889	965135	1106718	985439	1240786	1.04173e+06	850648	480466	595344	573527	609307	163649	188141	183895	160228	268341	226246	225831	256800	240637
1231	2,3-diphosphoglycerate	Carbohydrate	Glycolysis, Gluconeogenesis, and Pyruvate Metabolism	15664	LC/MS Neg	1227	555	264.952	186004	102783-53-9	C01159	HMDB0001294	70008176	66750100	78740688	75096416	150410848	150971568	160736800	158131808	172007696	173570720	202309728	197445760	95757808	85941464	107544088	109846800	36658816	32056348	36300296	38552984	3854174	6318782	7351308	5161054	68775192	66621100	70375568	81811272	122105656	125121216	105810088	103733600	169165552	137058592	189248960	164423696	137567648
2036	2,4-dihydroxybutyrate	Lipid	Fatty Acid, Dihydroxy	62951	LC/MS Polar	100002285	1793	119.035	192742	1518-62-3		HMDB0000360	19468556	17178244	16824160	16755824	12246810	10231126	11053434	11484555	7785275	7710361	7.62539e+06	7125995	5508996	5216930	5568834	4290747	5286644	3696096	5213386	5006028	5874107	5004375	6081462	5214584	9325884	10250614	9069221	9878678	11343008	12013750	12452625	13315733	17172628	15218026	13056521	15246852	16557793
123	2-aminoadipate	Amino Acid	Lysine Metabolism	6146	LC/MS Neg	381	639.2	160.061	92136	542-32-5;1118-90-7	C00956	HMDB0000510	217289	251745	290401	277043	165838	149608	247992	234373	232528	138683	283540	156033	211940	294647	303524	344655	247978	336112	230523	158298	82115		85126	99521	116416	223424	99683	226968	168369	172423		174190	151197	170748	175394
1663	2-hydroxyglutarate	Lipid	Fatty Acid, Dicarboxylate	37253	LC/MS Pos Early	100002070	958	131.034	43	40951-21-1	C02630	HMDB0059655	1731816	3177112	1534193	4364224	3146189	4061728	1710631	2202198	4511859	3634802	2182032	2646540	6085601	2753325	3617729	7895857	6620205	4196754	4575488	7324001	6.40113e+06	10534661	12513775	10782814	1162292	1365664	2044021	2313964	2290579	1722718	1727653	1401382	1328862	1014679	1484989	1954134	1329817
1971	2-hydroxystearate	Lipid	Fatty Acid, Monohydroxy	17945	LC/MS Neg	1239	5695	299.259	69417;439885;439887	629-22-1	C03045,C03042	HMDB0062549	1153283	1468436	3952345	1.48963e+06	901703	1037626	1765924	1253453	2912783	1152741	1058217	1088598	1275744	1350996	3054708	5215566	1441561	1030772	3181804	1277971	1188491	1268443	1294074	847642	1183098	1298152	1079070	1031981	1315437	1288965	1012771	1133962	1074311	2333012	915363	1189407	804742
397	2-methylbutyrylcarnitine (C5)	Amino Acid	Leucine, Isoleucine and Valine Metabolism	45095	LC/MS Pos Early	100001509	3050	246.17	6426901	31023-25-3		HMDB0000378	1945843	1.95879e+06	2261474	2366412	2099477	1.74617e+06	2178297	1810680	1584442	1617484	1.64481e+06	1783284	1.65031e+06	1020822	1441870	2.08155e+06	1185982	899383	1227550	1143898	584270	1161364	1092821	1215843	1809370	1585799	2250305	2361996	2687814	2345238	2.02166e+06	1612640	1810497	1566261	1.72194e+06	2235353	1603791
491	2-oxoarginine*	Amino Acid	Urea cycle; Arginine and Proline Metabolism	55072	LC/MS Pos Early	100002784	1760	174.087	558	3715-10-04	C03771	HMDB0004225	2578135	2553956	3348040	3.87662e+06	4522316	3607039	5614527	5779839	3219677	3979318	4922314	6869854	4328955	3291015	5728210	4151614	4564893	3350764	7383305	5152622	4065267	5358973	6589420	6.2305e+06	3326012	2744137	4597050	4055812	8244302	11131191	5036837	5435106	5903066	3898701	5863100	11287950	8744939
2601	2-palmitoyl-GPC* (16:0)*	Lipid	Lysophospholipid	35253	LC/MS Neg	100001562	6215	570.341	15061532			HMDB0061702	284244	554430	1156566	444755	484684	370847	595918	370604	325354	323577	220091	234495	180637	61997	494267	606134	92049	80886	302127	84119	111556	82588	75678	74652	672373	452531	684154	770141	448471	429532	526556	618313	184354	1054930	565812	769100	559289
2670	2-stearoyl-GPE (18:0)*	Lipid	Lysophospholipid	41220	LC/MS Neg	100003901	6350	480.31	90658453;53480667			HMDB0011129	126732	227129	271718	247623	185095	139067	332806	161622	1246117		197818	362543	100915	293638	330132		117186	111746	227460	160075	147618	100139		33398	152676		154074	131859	249534	293884	108091	151059	268717	254748	95496	140398	150252
2034	2R,3R-dihydroxybutyrate	Lipid	Fatty Acid, Dihydroxy	63109	LC/MS Polar	100002367	1543	119.035	13120901	759-06-8		HMDB0000498	257177	299800	195076	247066	277402	403407	305030	294631	376403	449853	356646	272638	350852	421394	346383	413558	336366	219451	252731	203502	260153	259333	235836	225995	3754134	4541490	3803950	3948448	156984	192049	168214	220350	152231	296495	159606	202502	246457
2033	2S,3R-dihydroxybutyrate	Lipid	Fatty Acid, Dihydroxy	62950	LC/MS Polar	100002284	1660	119.035	10964471	5057-93-2		HMDB0002453	557581	579232	566975	509614	582524	776165	656197	608877	587703	584144	521861	470649	589134	732833	684358	693328	478535	345686	378293	549178	284692	270311	303375	280110	5258854	5911202	5.33891e+06	5582759	368184	487698	372257	488629	613523	600428	596467	519630	485680
181	3-(4-hydroxyphenyl)lactate (HPLA)	Amino Acid	Tyrosine Metabolism	32197	LC/MS Neg	240	1379	181.051	9378	6482-98-0	C03672	HMDB0000755	588834	595312	762163	617721	565854	509039	430920	523806	733826	535745	596555	558100	773753	788213	732156	835948	984777	831486	976201	1.09865e+06	953448	1039950	1069897	1033508	2178083	2033040	2137216	2372896	310355	417110	377076	462027	434617	399940	413808	401920	405858
489	3-amino-2-piperidone	Amino Acid	Urea cycle; Arginine and Proline Metabolism	62853	LC/MS Pos Early	100020361	2065	115.087	5200225	1892-22-4		HMDB0000323	1105936	1147364	1160630	1303599	1458194	1248241	1366912	1381198	1383416	1474858	1374984	1582126	1450833	1200596	1585484	1.79691e+06	1544793	1182276	1511008	1.55598e+06	1299238	1672342	1.86508e+06	1833917	878852	731589	1041136	957829	1419808	1.55649e+06	1482173	1238895	2020568	1422568	1537646	2259527	2164572
4281	3-aminoisobutyrate	Nucleotide	Pyrimidine Metabolism, Thymine containing	1566	LC/MS Pos Early	1114	2190	104.071	64956	10569-72-9;214139-20-5	C05145	HMDB0002166	3453832	3890624	2934702	3324570	2765396	2918752	1813312	2180581	1.01279e+06	1040222	2122341	1641453	1018569	1165798	1.04731e+06	1216366	1418424	512192	463643	673270	337394				4638250	4798872	4890958	5007988	4565663	3.5596e+06	3920353	2959032	2543170	3025313	1853419	2123222	1322623
4782	3-formylindole	Xenobiotics	Food Component/Plant	62863	LC/MS Pos Early	100020219	2736	146.06	10256	487-89-8	C08493	HMDB29737	10134829	8979164	10663550	9030351	8674351	8616216	11571322	10681267	7719231	8188094	9779809	10334499	10217428	10772738	13657728	12302203	10191753	8716142	10466009	11511973	8483472	8548298	9773288	9530553	8120996	8930854	7532252	8116181	8789458	11130698	8132017	8809760	9826764	9291303	9843111	10147447	8049477
3175	3-hydroxy-3-methylglutarate	Lipid	Mevalonate Metabolism	531	LC/MS Polar	112	2850	161.046	1662;5459993	503-49-1	C03761	HMDB0000355	263457	355685	335585	271394			248459	226658		1079167	205864			235516	198581	270796	194245	150047	152359	188943	195310	188089	188830	180884	317886	362852	363728		318056	360407	323571	383081	267014	195091	286438	300123
6218	3-hydroxypyridine sulfate	Xenobiotics	Chemical	48448	LC/MS Neg	100006098	1595.5	173.987		1955-23-3			208560	97418	148149	109585	76961	95489	79819	73911	55514	65167	80108	64157	61395	74642	70953	87036	79073	62967	61317	68386	78823	64920	86850	80181	125947	122948	125459	129528	105134	129764	103941	96500	94721	108108	89955	128113	88594
5061	3-hydroxystachydrine*	Xenobiotics	Food Component/Plant	62062	LC/MS Pos Early	100020203	1049	160.097	46173781		C10151		6760884	5.94266e+06	6.61731e+06	5612684	6557321	5990060	6422631	6264984	5730990	4800684	6008890	6.11461e+06	6296213	6.06469e+06	7199253	6769692	5852458	4544907	5422940	6.84975e+06	5010218	5213469	5786739	5406840	5215633	5548376	5874859	5848949	6113333	6261185	5457027	6009241	7071912	5898308	7174685	7666092	5357562
322	3-indoxyl sulfate	Amino Acid	Tryptophan Metabolism	27672	LC/MS Neg	100000467	2222.2	212.002	10258	2642-37-7		HMDB0000682	123018	99252	86645	97696	136476	102273	104036	127305	133860	184573	123362	189141	107965	120664	156139	113772	133622	102593	146869	164846	146681	121436	187847	116072	74424	80096	102043	90949	141777	133895	112955	122623	199787	135495	154442	155651	153287
2999	3-ketosphinganine	Lipid	Sphingolipid Synthesis	34381	LC/MS Pos Late	100001436	1400	300.29	631	18944-28-0	C02934	HMDB01480	846749	768043	771294	686618	1944652	1607589	1738592	1544423	2617123	2813039	3059775	3101284	4304899	4166900	3920877	4430797	3356573	3042007	3596895	3912209	2192862	2199440	2054103	1.53123e+06		150209		115737	792881	938145	984099	857869	2.00408e+06	2276075	1925857	2235473	2657764
423	3-methyl-2-oxobutyrate	Amino Acid	Leucine, Isoleucine and Valine Metabolism	44526	LC/MS Polar	100000936	911	115.04	49	3715-29-5	C00141	HMDB0000019	270733	221401	249147	273739	267156	243729	285377	243970	418850	439977	451212	475158	671051	756370	677012	758809	839026	584096	680456	811176	837408	930119	950162	779827	140796	185572	194648	164703	190290	253128	173992	211639	240255	228927	204632	247507	244169
394	3-methyl-2-oxovalerate	Amino Acid	Leucine, Isoleucine and Valine Metabolism	15676	LC/MS Neg	100000036	2064.2	129.056	440877;439286	1460-34-0;51829-07-3	C00671,C06008,C03465	HMDB0000491	445749							493257			935413	1047136	1.50785e+06	1395041	1680531	1802483	1724686	1379217	1731232	1683635	1.94406e+06	1377509	2261880	1434258
1237	3-phosphoglycerate	Carbohydrate	Glycolysis, Gluconeogenesis, and Pyruvate Metabolism	1414	LC/MS Neg	132	583	184.986	724	80731-10-8	C00597	HMDB0000807	17838962	17477208	25166328	46677040	40233896	42961736	53630916	50793672	51587752	50869192	55019776	60161664	29188864	26601244	31278724	34452876	10268133	10150444	17723898	33364118	8607222	9785874	38297852	28049718	33880960	37179644	55783100	68354872	84468592	98875400	77971064	73233688	55983012	53541468	113931752	118889888	80944040
481	3-sulfo-L-alanine	Amino Acid	Methionine, Cysteine, SAM and Taurine Metabolism	47089	LC/MS Pos Early	382	570	170.012	72886	498-40-8	C00506	HMDB0002757	613083	1091333	917427	645869	368582	242491	420551	184010	508138	361021	177544	314338	301753	159565	297235	93885	477470	198724	344732	152779	740995	743039	924117	781168	1461934	1127332	977726	1204309	528493	499332	397722	245712	266251	254753	174918	237277	441329
4236	3-ureidopropionate	Nucleotide	Pyrimidine Metabolism, Uracil containing	3155	LC/MS Pos Early	1053	875	133.061	111	462-88-4	C02642	HMDB0000026	172234	220555	289223	195401	242291	244538	267916	218771	143729	133157	231740	193156	224645	199129	159352	222636	117156	168542	158092	141831	94086	220025	43502	135600	786286	722905	803969	676510	265841	284863	253283	202726	203932	170386	217166	185609	182538
6235	4-acetamidobenzoate	Xenobiotics	Chemical	57585	LC/MS Neg	100009413	1403	178.051	6918889	556-08-1	D03836		9971226	9025716	10022632	8932572	6745317	5041640	5687646	7.18368e+06	6621675	7017382	7.19186e+06	8135926	6720065	6895156	8357009	8776756	10413763	5017115	6058240	7889094	5838241	9505868	6996634	9289615	10648691	9320765	9353617	12738732	7.08666e+06	6363239	5473888	5883140	8702274	5391179	6029943	8749795	6057539
3218	4-cholesten-3-one	Lipid	Sterol	38125	LC/MS Pos Late	100002227	2520	385.346	91477	601-57-0	C00599	HMDB0000921	1900043	490569	2.52557e+06	457595			1620091	1940611	724586	905317	2039099	1678961	677051	2337579	2514648		811790	1698021	1858368	1799568	1411684			879356	1047755	1241986	509751		933956	1589742	845281	1234524	1.67567e+06	1483351	1536648	828346
4520	4-ethylphenyl sulfate	Xenobiotics	Benzoate Metabolism	36099	LC/MS Neg	100001756	3580	201.023	20822574	123-07-9	C13637	HMDB0062551	60249	49046	48501	53462	75057	80837	93231	79383	100416	103633	108098	122912	79142	98945	82064	45243	126801	62016	130027	93230	166020	144728	155527	142923	55891		72164	61695	92834	131123	79833	110468	156389	96178	76668	117363	176791
563	4-guanidinobutanoate	Amino Acid	Guanidino and Acetamido Metabolism	15681	LC/MS Pos Early	100000096	2320	146.092	500	463-003;463-00-3	C01035	HMDB0003464	49115152	59084192	48649408	65516860	93674832	91695768	70608616	72340320	109007024	105430720	81737504	91624224	126434312	87369904	95281080	128435480	111312128	75658632	89455144	102101760	88056368	121915728	128645984	123245880	13533064	12207363	23350440	18757582	72181312	51941044	60967952	47865948	80408272	77352080	73438960	117777848	114200320
591	4-hydroxy-nonenal-glutathione	Amino Acid	Glutathione Metabolism	48504	LC/MS Neg	100006240	3387.5	462.192	92970719	99927-70-5		HMDB0240578	1059487	1092810	1285013	911925	678639	725669	843659	618420	476776	649095	612503	596308	764353	761073	949795	749212	905497	611890	594480	792109	640583	699794	638747	661099	1193079	1195033	693856	1317151	643062	798002	602250	447598	562769	638133	542832	538245	547502
51	4-hydroxyglutamate	Amino Acid	Glutamate Metabolism	40499	LC/MS Pos Early	100002544	1141	164.055	439902	2485-33-8	C03079	HMDB0001344			154018	116453	118385	136112	166400	111001	103456	117885	158960	181234	150337	204837	177294	178744	139693	82650	117777	155965	94820	171046	139668	110731	84703	88528	102029	120561	139608		108275	93637			90812	101098
175	4-hydroxyphenylpyruvate	Amino Acid	Tyrosine Metabolism	1669	LC/MS Neg	1141	1690	179.035	979	156-39-8	C01179	HMDB0000707	346338	258731	291964	265084	330945	298363	228602	301520	270422	275995	176966	268140	278911	299995	301615	155568	397200	216862	238793	134830	169089							204132	307229	345369	255078		504465	398795	299917	388436	522917
97	4-imidazoleacetate	Amino Acid	Histidine Metabolism	32349	LC/MS Pos Early	100001207	2055	127.05	96215	645-65-8	C02835	HMDB0002024	3793682	3860130	4496353	4603827	1279099	1224003	1433476	1520446	1288598	1311828	1288195	1576562	1315649	1265382	1654446	1819396	1.60215e+06	1121619	1514259	1509669	1079108	1785260	1982285	1683963	3077675	2749317	3625856	3379344	1431055	1672228	1219336	1209092	1269513	1168754	1346800	1992338	1.64911e+06
343	4-methyl-2-oxopentanoate	Amino Acid	Leucine, Isoleucine and Valine Metabolism	22116	LC/MS Neg	100000551	2170	129.056	70	816-66-0	C00233	HMDB0000695	670556			759919			803212	868994		1415468	1368983	1230255	2213466	1990387	2.03963e+06	2431743	2881201	1766323	2044963	2279618	2653346	2411595	2987181	2274133					747424		626151						702170
4502	4-methylcatechol sulfate	Xenobiotics	Benzoate Metabolism	46146	LC/MS Neg	100004111	2665	203.002	54104170			HMDB0240459	98001	80350	99708	101201	102074	95480	99150	108521	122065	108623	120187	118033	112700	127688	118872	117171	175059	102050	124153	136507	136405	109773	178653	123815	74928	78726	83989	76543	102426	104662	88030	100514	146518	140070	103397	149657	116497
4420	5-(2-Hydroxyethyl)-4-methylthiazole	Cofactors and Vitamins	Thiamine Metabolism	27673	LC/MS Pos Early	100000098	2310	144.048	1136	137-00-8	C04294	HMDB0032985	1319685	1524290	1278117	1.49266e+06	1.96576e+06	1641271	1307749	1423728	1624714	1737461	955964	1178026	1627007	1.00282e+06	753024	978630	1333255	563690			355474	512584	217796	882265	1329795	1269136	1876639	1820089	2418548	1905224	1.84983e+06	1431199	2027162	1445585	1444746	2381874	2582939
136	5-aminovalerate	Amino Acid	Lysine Metabolism	18319	LC/MS Pos Early	100000454	2220	118.086	138	660-88-8	C00431	HMDB0003355	6713435	6379469	9254136	7642463	10573869	10363294	12801171	11325475	7515278	12078294	11958689	11248405	12816714	8885909	13011688	14256400	11553183	10386739	8224257	13137484	6403445	11959317	7853703	8419609	3435642	1813683	2120496	8480641	8134661	5237166	6026884	3899732	3874446	7541554	5056701	11305163	10350902
556	5-methylthioadenosine (MTA)	Amino Acid	Polyamine Metabolism	1419	LC/MS Pos Early	212	2752	298.097	439176	2457-80-9	C00170	HMDB0001173	30024968	34511848	34892424	46792248	36610008	31142986	30434692	32216670	29343980	33412498	29412556	29205124	35663500	22892424	30372024	62001728	77175944	32086992	52344116	51486768	62405064	72561320	87548320	85426216	5315448	5195385	11533703	11129974	9353849	6493695	7623498	4483528	6118851	5071147	7.25693e+06	13552187	11287941
4222	5-methyluridine (ribothymidine)	Nucleotide	Pyrimidine Metabolism, Uracil containing	35136	LC/MS Neg	100001446	1778.1	257.078	445408	1463-10-1		HMDB0000884										25723	25438		45402	47618	69046	53530	163103	113382	133193	107577	193444	257226	297099	260575
579	5-oxoproline	Amino Acid	Glutathione Metabolism	1494	LC/MS Neg	1021	738.5	128.035	439685;7405	98-79-3	C01879,C02237	HMDB0000267	64386864	57051192	61320300	53875288	77421088	67944112	74023648	73433968	90028280	101277176	97885448	93178096	109523208	107298240	109295152	102421992	157558656	111018280	133237184	144626080	195368720	164488864	183477920	170661552	63131132	63715004	62068424	59778248	71121328	71875360	67947872	66923916	115957328	101542304	92404672	112642496	130583024
3240	7-hydroxycholesterol (alpha or beta)	Lipid	Sterol	47890	LC/MS Pos Late	100005999	1930	367.336	15571093		C15610	HMDB0006119	7.8187e+06	13340620	8777007	8615397	7597033	6518358	6456576	3402549	4731760	4923682	3.12731e+06	2601317	5.53047e+06	4.037e+06	5196279	5640876	5787661	3.31193e+06	3.25119e+06	3957163	3.34218e+06	3605705	3932323	3485646	6296876	7669607	5270865	7933150	5e+06	3599233	5896966	2917673	2816351	4564195	2829193	4572931	5457353
4184	7-methylguanine	Nucleotide	Purine Metabolism, Guanine containing	35114	LC/MS Pos Early	100001456	2175	166.072	135398679	578-76-7	C02242	HMDB0000897		290932	185551	276501	310180	355467	178293	233793	440210	399372	422630	559903	700912	534127	689119	786799	850388	681226	968874	903172	854988	1286906	1388375	1390487	162529		163580		240544		127869	167085	172290	108440	93367	127900	119286
1840	acetylcarnitine (C2)	Lipid	Fatty Acid Metabolism (Acyl Carnitine, Short Chain)	32198	LC/MS Pos Early	100000802	2282	204.123	7045767	5080-50-2	C02571	HMDB0000201	997616512	735046464	902686208	721480896	737724032	663487168	907836992	801081920	706139328	757421248	746117440	738232384	692446208	737666496	721875776	675093248	580866304	528779296	595120640	636957376	658076416	532360576	573078144	523041952	854647936	819797504	760244864	714626368	784703424	887108736	794716736	806433280	899393728	850186944	891147776	785122560	659053440
1466	acetylphosphate	Energy	Oxidative Phosphorylation	15488	LC/MS Polar	1211	4013.9	138.98	186	94249-01-1	C00227	HMDB0001494	5.77623e+06	5568317	3.70988e+06	6.88934e+06	5170324	4902846	7.5605e+06	6.3566e+06	3414796	3680745	3180153	4827259	4418416	5334429	4216044	4860696	5009076	2587691	5536092	6.60992e+06	2266619	2179103	4564059	3510123	4276065	4751999	5482159	6.34574e+06	8278427	9750666	6590482	7855073	4708915	6.10659e+06	10408814	8178446	5581325
1441	aconitate [cis or trans]	Energy	TCA Cycle	46173	LC/MS Neg	100001359	580	173.009	643757;444212		C02341,C004174	HMDB0000958,HMDB000072	831591	1129926	687501	1436777	1647708	1182523	1541352	1881071	1.92838e+06	1876006	1785650	2258041	1437580	1345055	1395225	1016793	1237438	837682	2006908	2175900	1021398	1050169	1821222	1285873	2133785	2399674	2258710	2183588	2398348	2475092	2083018	2084738	2933928	2105069	1792119	3321997	3309458
4145	adenine	Nucleotide	Purine Metabolism, Adenine containing	554	LC/MS Pos Early	880	2221	136.062	190	73-24-5	C00147	HMDB0000034	7149038	6942439	11045020	10756102	8344112	6843697	9663767	9064751	5113252	6527008	8885546	11210224	7.86103e+06	7121663	10399900	15106959	9675573	8.35009e+06	12123750	11979894	6385931	9615550	8674551	9143106	5078166	5088622	8054059	9835095	8477524	7633604	6354798	5102065	5719459	4461577	7572169	7.70173e+06	5623215
4144	adenosine	Nucleotide	Purine Metabolism, Adenine containing	555	LC/MS Pos Early	798	2169	268.104	60961	58-61-7	C00212	HMDB0000050	3119933	3309396	3035964	2987201	3142192	3523686	2256908	2.08911e+06	2216642	2580466	2439556	2885297	3935820	3.66923e+06	3405128	4658172	3.72106e+06	3025984	2670203	1649655	806869	1482813	674654	937845	1511395	1.04146e+06	1.63376e+06	1378595	1704764	1280337	1931110	1371589	1807006	1109185	1061304	1531773	1417895
4136	ADP	Nucleotide	Purine Metabolism, Adenine containing	3108	LC/MS Polar	208	4393	426.022	6022	20398-34-9	C00008	HMDB0001341	208163	111005	1295674	1288287	236164	334360	1489173	1570411			1216779	1646889	173011	399341	1388593	1389566		136061	1547947	1609602	991252	683303	166363	184072	2365468	2330430	2547147	2407180	1.65016e+06	2793673	2295752	2687555	2589516	2466068	3159843	2253346	1513378
4324	adenosine 5'-diphosphoribose (ADP-ribose)	Cofactors and Vitamins	Nicotinate and Nicotinamide Metabolism	558	LC/MS Neg	215	920	558.064	192	68414-18-6	C00301	HMDB0001178															49114				198118	223342	93817	114510	328074	253865			41163	124029	192715	170270					91741	153903
4137	AMP	Nucleotide	Purine Metabolism, Adenine containing	32342	LC/MS Pos Early	209	1013	348.07	6083	149022-20-8	C00020	HMDB0000045	1224429056	1321808256	982664832	774576448	1233065600	1189630336	910982784	922330112	1207574656	1182190720	1054654080	986525632	1334864768	1209459584	1075950080	1046222464	1245906304	1009316800	737583424	350275200	370689248	380916928	42195148	88204352	747920768	769871360	497388640	387719456	425156288	375176480	695428672	671012288	875326400	846527936	362925440	370517664	704214848
4135	ATP	Nucleotide	Purine Metabolism, Adenine containing	33449	LC/MS Neg	210	631	505.988	5957	34369-07-8;51963-61-2	C00002	HMDB0000538			1496223	2324038			2169775	1399262			665572	1063583			825995	1657796			870059	3437231	599231	612343	1696487	2.02228e+06	3352716	3507292	7416808	9560025	6.57604e+06	7689949	2761015	3.86276e+06	2113669	1687784	10936178	5764358	1856451
1899	adrenoylcarnitine (C22:4)*	Lipid	Fatty Acid Metabolism (Acyl Carnitine, Polyunsaturated)	57528	LC/MS Pos Late	100015850	1415	476.373					541343	522473	544309	580042	518068	337334	456165	413522	248981		420023	358546	302238	416392	328132	242526	215530	294729	384411	532622	362816	339407	429437	252547	437984	808672	583637	586765	466815	545368	461173	515020	570977	559600	500088	589234	404739
29	alanine	Amino Acid	Alanine and Aspartate Metabolism	1126	LC/MS Pos Early	811	1700	90.055	5950	56-41-7	C00041	HMDB0000161	211042592	229245376	218002640	165337216	240550000	199077520	221604688	214552720	222123504	275964192	293728800	290906944	416974368	408281536	450700704	495199168	519542208	416374176	413877184	453751776	415584256	455165312	462048384	475274720	276772480	275040608	281758528	278239360	120699272	129987024	124310408	121358688	135772944	138455104	117565928	124359336	126118888
4131	allantoin	Nucleotide	Purine Metabolism, (Hypo)Xanthine/Inosine containing	1107	LC/MS Polar	1002	1672	157.037	204;439714;439713	97-59-6	C02350,C02348,C01551	HMDB0000462			60238																	26403					873486	872789	673622	739331	26255			56703
46	alpha-ketoglutaramate*	Amino Acid	Glutamate Metabolism	62101	LC/MS Polar	100002397	1916	144.03	48	18465-19-5	C00940	HMDB0001552	4330961	5411600	5904053	5506215	6.448e+06	4524254	5953188	5734609	5053969	4.04333e+06	5406709	6124521	6113862	5611093	6320336	5787299	7.53593e+06	4525434	6158015	5480580		4331872	2542895	4492124	3421884	2764355	3867496	3416670	7019503	8384219	5087042	5356183	7546701	5953102	6.81294e+06	9877069	9482931
1445	alpha-ketoglutarate	Energy	TCA Cycle	528	LC/MS Polar	93	2700	145.014	51	305-72-6;328-50-7;22202-68-2	C00026	HMDB0000208	6977772	5634793	2559521	2006816	9909089	8120881	5096925	5320583	9893929	9143068	6712480	5608998	8733967	10937677	5547510	5806955	13206255	9663218	4965883	5829551	7.54136e+06	7179430	4827105	4564385	1019949	1208134	883907	892211	1941627	2650275	1989120	2550761	8.03333e+06	7081081	4097872	3919111	5643698
1277	arabitol/xylitol	Carbohydrate	Pentose Metabolism	48885	LC/MS Polar	100006430	1932.4	151.061	6912;94154		C00542,C01904,C00379	HMDB0002917,HMDB0001851,HMDB0000568	143530	152016	130756	174419	244843	181062	175062	209368	63205								70806				91736				260426	255349	265067	272311	404439	335692	441430	479746	463025	497597	339104	445396	405957
1283	arabonate/xylonate	Carbohydrate	Pentose Metabolism	48255	LC/MS Polar	100006115	2700	165.041	122045;6602431		C00502,C05411	HMDB0000539	5798443	4627236	4963713	4811886	3.91539e+06	3846809	4333079	3838309	2582673	2468559	3180016	3178698	2179745	3085668	2948974	2648340	1.8566e+06	1923581	2541856	2581988	1685526	3245862	1985864	3292235	5651669	6414209	5867491	5978637	4636372	6140593	4.16308e+06	6104473	4945907	3798406	4943907	8.24502e+06	3768560
1517	arachidate (20:0)	Lipid	Long Chain Saturated Fatty Acid	1118	LC/MS Neg	893	6240	311.296	10467	506-30-9	C06425	HMDB0002212	7764663	8710685	20606958	10211053	9694362	10398772	12973236	8368594	29195512	8032927	13559475	14451547	5095636	11194552	19263836	27400274	9445653	9991503	20120544	11157042	5772168	11608963	11287365	10749141	9337435	13104061	8875451	4.04109e+06	11961398	12272939	8588295	9510970	9440886	16824074	8061711	10694101	10624622
1573	arachidonate (20:4n6)	Lipid	Long Chain Polyunsaturated Fatty Acid (n3 and n6)	1110	LC/MS Neg	229	5535	303.233	444899	506-32-1	C00219	HMDB0001043	3559985	4060106	15404253	4450942	3033801	3369433	6490427	2771764	19122604	4902600	3.77619e+06	5114476	5815972	3886434	16770528	19871496	9364564	3902177	20567706	4270959	7231843	7.47401e+06	5597236	3496670	1874500	1.92208e+06	2386178	1.9709e+06	2616746	2510118	2.00981e+06	2190011	1895967	5802756	1696576	2827134	2107426
1894	arachidonoylcarnitine (C20:4)	Lipid	Fatty Acid Metabolism (Acyl Carnitine, Polyunsaturated)	57518	LC/MS Pos Late	100015837	1353	448.342	136212424			HMDB0006455	4460997	3754028	4597484	5565094	4946539	4520364	5033284	4208270	3415892	3503421	4505873	3548957	2971637	2910404	3217697	3460364	2650545	2619790	3416487	4055932	3338290	3009007	3332187	1734273	2646661	4224892	4087069	3538489	5228344	5032910	5709514	5555997	5935937	6848342	5447938	6414805	5191705
1867	arachidoylcarnitine (C20)*	Lipid	Fatty Acid Metabolism (Acyl Carnitine, Long Chain Saturated)	57513	LC/MS Pos Late	100015833	1512	456.405	53477833			HMDB0006460	1.25917e+06	1493703	1473763	1733753	1331246	1079783	1429990	1150199	878223	821982	1246260	1079508	922589	1029009	1042633	1073172	873310	855296	976355	1.23956e+06	895051	882149	1049418	713408	1149523	1636278	1.2207e+06	1511658	1323816	1373405	1413958	1.04558e+06	1342509	1585015	1180797	1643487	1191305
483	arginine	Amino Acid	Urea cycle; Arginine and Proline Metabolism	1638	LC/MS Pos Early	231	2825	175.119	6322	1119-34-2	C00062	HMDB0000517	78544248	138479968	218844224	244751072	184233488	148886592	261480192	310596832	293805344	330434528	320731328	488263808	298840992	212665616	446364896	276179072	452504672	303347200	781071936	558863424	841480960	786638400	1150389504	1268165760	220162480	171882528	303623520	285970240	539884224	512770848	279441472	231861456	230976976	176373104	314833696	597951360	420057696
484	argininosuccinate	Amino Acid	Urea cycle; Arginine and Proline Metabolism	15497	LC/MS Pos Early	232	2745	291.13	60150382	156637-58-0	C03406	HMDB0000052		187099	266236	295630	265068	239755	269141	172242	564111	709161	456131	940480	936675	520324	1262059	1.01139e+06	1243236	421627	1538030	1369816	1969658	1821410	2939749	3264536		84104	300129	324702	333130	228030	129226					213107	81565
40	asparagine	Amino Acid	Alanine and Aspartate Metabolism	512	LC/MS Pos Early	917	1225	133.061	6267	70-47-3	C00152	HMDB0000168	558030848	542338304	565129024	605593024	701768256	634643328	662981312	662991104	694033664	713825536	669933184	762722752	779017024	725975104	782901440	766363904	791438976	621314624	773708608	788939584	810337984	852400320	927888064	800121856	398141920	374495264	443390848	424001376	626293248	616168192	580971264	524406240	701368448	681374016	626404800	810759296	791753280
36	aspartate	Amino Acid	Alanine and Aspartate Metabolism	443	LC/MS Pos Early	234	1165	134.045	5960	56-84-8	C00049	HMDB0000191	490776736	451423296	486279936	460909792	561597056	524288128	540783680	530102592	477905408	453454880	452227168	545193536	377131264	354769664	383194336	367541120	277554176	225498128	282860032	303029504	230348992	221062064	261855280	210384480	397061216	422018784	423092128	430427136	526481824	536479712	481496320	464088864	556531136	578618944	574130240	614277760	544614656
3100	behenoyl dihydrosphingomyelin (d18:0/22:0)*	Lipid	Dihydrosphingomyelins	57331	LC/MS Pos Late	100009026	3300	789.684	44260132			HMDB0012091	19605420	19102540	21345358	21888652	16958646	16909268	19567790	16466419	15812585	15935670	18769412	15939368	17180356	18271472	18881960	20683302	15957013	14104045	19535070	20377522	14145572	15975346	21195692	15097464	11517943	15399234	11653511	15104977	15321554	16206088	15960481	16427808	17413544	18924144	18541364	18968918	15598307
3106	behenoyl sphingomyelin (d18:1/22:0)*	Lipid	Sphingomyelins	48492	LC/MS Pos Late	100006294	3250	787.669	44260125			HMDB0012103	792349312	821895872	788761408	868816512	812132992	786498624	772898048	692626496	697613248	710203712	752346048	675325568	764285952	740152576	747452800	839814336	739881920	643291008	735305472	788667136	688866368	667970880	776067904	606792896	568955392	711949632	591946880	697011264	690204224	699682240	706275584	706257152	746292608	797911552	720915392	810814080	716905856
1868	behenoylcarnitine (C22)*	Lipid	Fatty Acid Metabolism (Acyl Carnitine, Long Chain Saturated)	57514	LC/MS Pos Late	100015832	1561	484.436	71464577			HMDB0062468	408385	428145	538374	446682	337483	319664	430955	246537	264871	166290	360427	230324	252777	235961	288240	230458	188148	193656	227886	302376	163935	193160	213517	107282	417390	653795	315828	514052	338806	367760	294241	345462	468239	543779	404544	418818	284559
4237	beta-alanine	Nucleotide	Pyrimidine Metabolism, Uracil containing	55	LC/MS Pos Early	244	1905	90.055	239	56-41-7;107-95-9	C00099	HMDB0000056	16461335	14848012	17346922	16927002	14678992	14564342	14463892	15599450	12592014	11577865	12391058	13160417	11025589	11711664	12681868	14236420	9889287	8359059	10523400	11291595	8531292	7.98111e+06	9208707	12405310	18019380	18303556	19225508	17682716	18182202	16748462	17418846	16444356	16233139	14459364	15422999	17327200	12076538
56	beta-citrylglutamate	Amino Acid	Glutamate Metabolism	54923	LC/MS Neg	100003271	530	320.062	189741	73590-26-8	C20775		1288919	1084282	931218	925967	1047021	906854	972553	1113137	871364	902010	930285	1058152	637540	605063	782775	759858	539151	417705	454569	368389	184463	207189	206453	160803	944690	975460	982726	1.03124e+06	1251830	1244215	1366307	1258279	1757035	1195037	1273660	1386243	936141
4825	beta-guanidinopropanoate	Xenobiotics	Food Component/Plant	35101	LC/MS Pos Early	100001411	2145	132.077	67701	353-09-3	C03065	HMDB0013222	1014479	730034	655086	412426	390500	377740	600310	486954	67383	288514	329939	599169	368689	364397	593509	315831	327108	258241	398716	272210	265408	255033	239681	191191	1209143	390435		468798	579418	553739		1358150	928498	333385		394492	174595
3220	beta-sitosterol	Lipid	Sterol	27414	LC/MS Pos Late	100001033	3054	397.383	222284	83-46-5	C01753	HMDB0000852	271874	291353	315389	360480	266196	278125	164201		160078	202524	278574		238540		407650	328087			227039	280227	210141	196466				267922	151857		272089		227323	221222			257406	171818
7	betaine	Amino Acid	Glycine, Serine and Threonine Metabolism	3141	LC/MS Pos Early	799	1064	118.086	247	107-43-7	C00719	HMDB0000043	1125629824	1080407936	1133990528	1116421760	1106352768	1036295168	1054730432	1050018816	1038347840	1008742016	983767168	1016961472	1049571072	1038705792	1057331008	1147600896	913916224	836932224	936135552	1011434752	903086720	956880768	989606848	878625280	984728960	1067100032	1002296192	1153777536	1130309504	1209483648	1071821120	1124934912	1130281600	1151746944	1139271552	1204446720	1053357504
4381	biotin	Cofactors and Vitamins	Biotin Metabolism	568	LC/MS Pos Early	251	2253	245.095	171548	58-85-5	C00120	HMDB0000030	699518	637158	727223	951919	1005735	920335	975581	1113861	1085556	1103813	1137655	1535885	1102007	565635	1023338	808948	1165099	835205	1500595	1255335	918038	1707247	1820433	1740134	661793	601926	1045396	798443	1247787	1290724	966646	731916	1014033	628828	850434	1429435	1440838
261	C-glycosyltryptophan	Amino Acid	Tryptophan Metabolism	48782	LC/MS Pos Early	100006379	2700	367.15	10981970	180509-18-6		HMDB0240296	527087	479884	518107	507022	597260	459614	510609	527642	537478	514853	498163	569022	505249	420763	561517	648200	506597	345395	404977	492934	307011	425877	526785	398067	353511	401204	532838	472218	439465	470549	484322	419890	484170	387970	507440	580205	469241
3223	campesterol	Lipid	Sterol	33997	LC/MS Pos Late	100001269	2873	383.367	173183	474-62-4	C01789	HMDB0002869	751324	607713	702659	673388	733927	671989	850540	640058	488413	460366	844676	665928	518037	622642	823674	663107	633443	580599	703501	968233	536055	526911	835177	477323	513319	691770	343972	404690	597772	778282		585688	805381	888093	779064	671717	687807
1489	caproate (6:0)	Lipid	Medium Chain Fatty Acid	32489	LC/MS Neg	926	2713.7	115.076	8892	142-62-1	C01585	HMDB0000535			5198373	5122949			2294053																		6545979	3132119	4534250	5935152			3864864		1742975				2640499
58	carboxyethyl-GABA	Amino Acid	Glutamate Metabolism	40007	LC/MS Pos Early	100003260	2085	176.092	2572	4386-03-02		HMDB0002201	650691	1213433	1524136	843967	1344857	1252507	946469	1369477	800489	1271293	1495679	1115136	1616590	1347484	1540089	1866274	1603671	1284579	1281415	1433151	624030	1.01258e+06	1252016	1318280	487612	288343	676960	712228	584197	1064827	777783	718639	1131723	219239	1150853	1067769	605356
1932	carnitine	Lipid	Carnitine Metabolism	15500	LC/MS Pos Early	100000007	1978	162.113	288	461-05-2	C00487,C00308	HMDB0000062	458967040	505143008	465357184	506566400	414617600	378625472	430837152	396857600	336386528	339642688	331829728	333633568	301010560	251788432	278018656	321023552	215308624	183888432	179104976	216836048	157767520	193218000	205249808	220275776	638976896	666545472	715692608	731999488	617905600	586202368	547648768	519463200	454007008	412098304	478871968	498064448	337485728
84	carnosine	Amino Acid	Histidine Metabolism	1768	LC/MS Pos Early	249	2942	227.114	439224	305-84-0	C00386	HMDB0000033	835136	831347	898275	798555	795046	736149	822941	890398	873606	873503	951130	951418	870064	865788	1127302	1110954	932551	658396	851938	891661	676787	732562	867628	533292	677007	854748	770572	788011	773905	830851	724737	726658	862647	785417	845330	833678	675180
3051	ceramide (d16:1/24:1, d18:1/22:1)*	Lipid	Ceramides	57437	LC/MS Pos Late	100015727	3850	620.598					10508550	10574865	10484408	11617193	10406978	11176334	9079678	8327536	8181211	10076614	9529559	7482076	10256226	8481701	8597775	9758631	8734360	7415536	8918975	10546427	9052617	8546528	10091597	7360469	5767797	7496418	7380258	8439890	7859867	8113845	9278645	7382304	8201551	10340255	8733096	10149577	8334624
3047	ceramide (d18:1/14:0, d16:1/16:0)*	Lipid	Ceramides	57432	LC/MS Pos Late	100015735	2477	510.488					954388	2.33049e+06	592479	2146091	2368654	2241495	833803	729732	2089634	2409495	801693	583121	2287706	993994	705848	2044885	2413272	724079		637165	1096091	3102309	2703950	2149430	561546	597098	1091925	1352887	1250374	543764	1383979	511526	767563	443751	616825	1263175	1583663
3048	ceramide (d18:1/17:0, d17:1/18:0)*	Lipid	Ceramides	57434	LC/MS Pos Late	100015737	3055	552.535					1899504	1882363	1.7059e+06	1.94112e+06	1894311	1948767	1829090	1.62139e+06	1568078	1.6622e+06	1847332	1430943	1742021	1759914	1671582	2162205	1709659	1243432	1.68685e+06	1852750	1780238	1727850	1995595	1469730	887790	1331365	1141120	1454116	1525762	1587335	1363869	1261882	1516159	1601563	1531825	1.82267e+06	1381651
3052	ceramide (d18:2/24:1, d18:1/24:2)*	Lipid	Ceramides	57443	LC/MS Pos Late	100015744	3858	646.613					123163552	116403504	117369560	129721440	119438816	113807616	118087216	105021080	98376552	106723032	117666784	99767224	113149168	107780448	114642080	114307536	101566320	96449192	115229616	134368096	107297104	94154920	114828712	83783808	75757896	103887616	81975152	99091312	97328424	103081504	103528144	99804816	109301784	121800456	111247808	116365664	100556592
1870	cerotoylcarnitine (C26)*	Lipid	Fatty Acid Metabolism (Acyl Carnitine, Long Chain Saturated)	57516	LC/MS Pos Late	100015835	1649	540.499	53477828			HMDB0006347	1398598	1933912	1778050	1889514	1637716	1461337	1541482	1171872	947425	990064	1277702	1013573	1056271	791816	1033329	1111718	792539	793651	953155	1078433	741004	818727	999674	664889	1197132	1816667	1192851	1843180	1356821	1268508	1428522	1241459	1.16329e+06	1609587	1124925	1554915	1.3711e+06
3455	chenodeoxycholate	Lipid	Primary Bile Acid Metabolism	1563	LC/MS Neg	1123	5264	391.285	10133	474-24-9;474-25-9	C02528	HMDB0000518			27037	27181.6			34079	65833.1	38196	27806	45032	57794	40540	31593	35733		51598	35550	50500	35605	69904	53534	73564.7	68939	45714	21496.2	35303		51284	55019	30474	31006	45965.7		44361	66286	44353
3452	cholate	Lipid	Primary Bile Acid Metabolism	22842	LC/MS Neg	136	5165	407.28	221493	81-25-4	C00695	HMDB0000619	1080259	1005047	885848	1009332	1193986	1090306	974629	1292307	1486921	1290724	1403775	1549865	1529911	1479045	1.58443e+06	1353670	2108608	1655455	1915608	1983415	2785971	2738551	2535382	2694266	1213275	956085	1211717	1227748	1349388	1525469	1178945	1236795	1634281	1244891	1110750	1723701	1641092
3191	cholesterol	Lipid	Sterol	63	LC/MS Pos Late	266	2707	369.352	6432564;11025495;5997	57-88-5	C00187	HMDB0000067	331053568	548550848	354063168	575453888	542963712	479154272	305578048	339436832	452526720	448144896	334391328	269033120	504655936	269375264	260465808	545029952	410848960	258526672	309834592	330175552	245966832	342150496	425422336	337944960	234138368	291504992	355442080	426499360	433368960	328501568	475183872	273428096	311289824	290384992	331666944	544851328	497776256
2232	choline	Lipid	Phospholipid Metabolism	15506	LC/MS Pos Early	1256	1961	104.107	305	67-48-1	C00114	HMDB0000097	813399360	745303488	732245504	765843200	724282368	770946368	816529216	715682432	760252992	762197248	680042048	732386048	802070720	835540544	776879552	782893440	822855872	694918080	746224960	801066240	768056832	725461120	674124160	626612928	504783488	557013312	555380800	497999392	639235328	693382080	662908672	656214656	767214208	749812032	603519424	726088448	706801216
2233	phosphocholine	Lipid	Phospholipid Metabolism	34396	LC/MS Pos Early	267	700	184.073	1014	72556-74-2	C00588	HMDB0001565	316961696	301225888	316615744	301098528	349428960	301177664	366188768	342794080	267821136	273837312	279111680	246530720	425208704	402622272	442539424	492836896	544951744	480316832	518316064	573034752	571619392	604662720	616059520	580569984	47548864	48000692	49020396	47877664	54713588	55986336	55057916	51878192	60057536	59861524	63336992	60165916	48215580
1439	citrate	Energy	TCA Cycle	1564	LC/MS Neg	1124	582	191.02	311	77-92-9	C00158	HMDB0000094	7378611	7.51537e+06	6786230	7869375	11122921	9683489	9399421	11642230	13077907	15030069	14005997	16037699	11136198	9958555	9235828	7789163	13079021	10475842	16011833	13475417	10171493	11166575	10751506	9419557	17507956	17030540	17382602	15000350	14828744	15531009	12875462	12594589	19467238	13011332	10245848	18658756	21206126
492	citrulline	Amino Acid	Urea cycle; Arginine and Proline Metabolism	2132	LC/MS Pos Early	391	1520	176.103	9750	372-75-8	C00327	HMDB0000904	197156352	158429024	218444800	178154880	126298616	142700720	185979472	189574304	130073992	117642952	135311808	150458368	124817328	134512544	152328784	129914856	68197992	113365528	111950240	143876688	81111672	84914064	91833408	82090384	187127952	208819920	182392768	179702608	186941760	168763392	121243632	173767184	164968704	157229824	162019968	163381872	93539664
593	CoA-glutathione*	Amino Acid	Glutathione Metabolism	62804	LC/MS Neg	269	1326	535.084	46873828	6477-52-7	C00920		89192	88386	144022	172105	130694	136013	140894	160012	119231	118822	153495	168395	85326	80477	113997	159173	39365	39091	95191	92694	32797	31501	48459	28615	105737	114596	141399	137751	101399	133402	114463	123090	171089	106342	151656	127474	111528
528	creatine	Amino Acid	Creatine Metabolism	27718	LC/MS Pos Early	1221	1947	132.077	586	57-00-1	C00300	HMDB0000064	3776636928	3607154688	3819662080	3708819200	3863215616	3501705216	3670073856	3603681280	3361725696	3251371520	3310660864	3478354688	3382540800	3185842176	3331655424	3609829376	3126659584	2575588352	2743209728	3226944768	2530711552	2756314112	2944893440	2925065984	3542137856	3617889280	4064776960	3892587008	3876529408	3833631744	3684315392	3805565440	4003108608	3775487488	3767462656	4394946048	3205761024
530	creatine phosphate	Amino Acid	Creatine Metabolism	33951	LC/MS Polar	100000112	3831	210.029	587;9548602	922-32-7	C02305	HMDB0001511	363718	344066	372731	332543	344913	310438	342779	353526	312442	328788	313639	315271	312107	290145	295986	299088	232379	184373	206170	214745	170221	165515	174111	159312	339448	376200	311235	369898	354759	342695	361134	377853	398443	384723	392426	362975	312665
529	creatinine	Amino Acid	Creatine Metabolism	513	LC/MS Pos Early	275	2055	114.066	588	60-27-5	C00791	HMDB0000562	27108894	25435864	30487852	28525242	22007322	20082444	25136918	21977960	18151788	17766174	23594460	23805372	18584840	18455684	22415000	24890204	16108131	13233440	17986440	19801640	12426925	16262672	17213788	16690837	177821312	184153600	196555168	204167328	31350414	33507464	26956914	27058058	29364890	25658464	32219944	35783408	27267264
455	cysteine	Amino Acid	Methionine, Cysteine, SAM and Taurine Metabolism	1868	LC/MS Pos Early	800	1475	122.027	5862	52-90-4;56-89-3	C00097	HMDB0000574	3442181	2486011	3158291	3025264	5581727	3673901	5197648	6085970	4983360	5496037	4668523	6.86939e+06	4978582	3.64038e+06	4970229	2726201	4836241	4121803	8458327	5297058	6650712	6749667	7478832	8411803	4973093	4.02096e+06	5.57447e+06	3747997	8052220	8339573	5.83783e+06	6157224	6946169	5058546	5111499	9236745	9970684
468	cysteine sulfinic acid	Amino Acid	Methionine, Cysteine, SAM and Taurine Metabolism	37443	LC/MS Pos Early	100002113	597	154.017	109	207121-48-0	C00606	HMDB0000996	152911	142027	361461	421131	61709	52532	93367	93134			48479	67561									145927		89395	103491	558177	436441	615936	525372	322007	270915	190665	134064	170933	63178	140933	105440	132382
573	cysteine-glutathione disulfide	Amino Acid	Glutathione Metabolism	35159	LC/MS Pos Early	100001437	2465	427.095	3080690	13081-14-6	R00900	HMDB0000656	431041	295920	198607	371253	592278	526366	533313	588203	704623	818127	388143	614835	610372	214028	497835	333953	430112	414209	661410	457994	497272	561946	847789	930121	620492	485572	716742	730135	1072840	1233539	969849	749001	655492	450186	476946	1341051	1320656
576	cysteinylglycine	Amino Acid	Glutathione Metabolism	35637	LC/MS Pos Early	278	2132	179.048	439498	19246-18-5	C01419	HMDB0000078	6438675	6257474	8840708	9528345	8729095	8700140	9124329	9849913	7370075	8096430	9682238	9833313	8.2792e+06	6707312	8948118	9973384	6165010	5905492	8751372	9173320	4988459	6300691	6300067	6289172	5318599	6980888	8246252	6521701	7821314	8393490	7922611	7847400	8851528	8132575	9617826	10633076	7168832
4249	cytidine	Nucleotide	Pyrimidine Metabolism, Cytidine containing	514	LC/MS Pos Early	827	2124	244.093	6175	65-46-3	C00475	HMDB0000089	20011586	19216354	19102068	17972588	19020186	18675368	16536429	17607132	21871790	23213160	21178224	19685276	51856520	43570328	31613878	32112888	53672436	43514260	22367004	15918396	13649293	18473428	6742392	6173288	1829332	1.59458e+06	1411061	1183967	2058705	2174135	3098967	2767057	3355178	2.54404e+06	2084940	2.51721e+06	3040698
2234	CDP-choline	Lipid	Phospholipid Metabolism	34418	LC/MS Pos Early	1220	725	489.115	13804	33818-15-4	C00307	HMDB0001413		439896	464017	437276	216364	400397			400423	442480	637647	395744	1141410	859944	1278141	1214948	1313575	1010686	2033448	1602355	1422915	1252263	1600056	1676815	179984		275026	303496	235033	184000	199083	155620	274029		243796	244631	147098
4245	CMP	Nucleotide	Pyrimidine Metabolism, Cytidine containing	2372	LC/MS Pos Early	282	835	324.059	6131	63-37-6	C00055	HMDB0000095	206693	218730	496526	417653	250389	234282	568462	455199	323019	386335	812602	946920	923216	888112	2848284	2837175	749997	800813	2598997	1458059	1437891	1391696	207103	443697	183129	183913	213664	224024	208658	175229	176193	165565	172188	147054	221395	255829	95333
2239	CDP-ethanolamine	Lipid	Phospholipid Metabolism	34410	LC/MS Polar	100001407	4210	445.053	123727	72842-05-8	C00570	HMDB0001564	58362		78744	49930			57374	61442		32659	98572	85269	108116	233730	292535	222847	214773	369206	486138	568542	475671	330484	388822	399176	33648	35849						23153	18369		25646
1931	deoxycarnitine	Lipid	Carnitine Metabolism	36747	LC/MS Pos Early	100001662	2052	146.118	22620	6249-56-5	C01181	HMDB0001161	318349600	322589088	347391776	335220704	322686624	326913696	348492064	332849920	332118624	335345280	337068064	344184576	299594752	321223008	351955968	379588224	287234464	232263632	263737680	315854272	254467984	270080736	291500032	270943040	267158144	304926976	291339424	309984448	310679648	326695168	310734816	300407904	319552896	340500128	350799360	362832320	293658784
3477	deoxycholate	Lipid	Secondary Bile Acid Metabolism	1114	LC/MS Neg	302	5294	391.285	222528;440355	83-44-3	C04483	HMDB0000626	177226	177167	182595	216179	263573	237700	225381	303771	264889	301138	238596	294470	274752	206491	231288	232853	320018	261601	310577	326657	515237	417145	429734	395152	178971	199529	206917	185930	309540	269681	242578	243695	326042	249864	216009	326932	332673
1572	dihomolinolenate (20:3n3 or 3n6)	Lipid	Long Chain Polyunsaturated Fatty Acid (n3 and n6)	35718	LC/MS Neg	100001739	5596	305.249	5280581	17046-59-2	C03242	HMDB0002925	1135424	975320	4441706	1.17799e+06	1.19109e+06	1.22515e+06	2.2978e+06	1.0727e+06	9587719	2.11536e+06	1.77366e+06	2.35959e+06	2.39264e+06	1.48516e+06	5575423	7134820	3.47134e+06	1.55279e+06	10773549	1.89591e+06	4.16374e+06	3.92827e+06	2991323	1.76084e+06	777124	793842	843779	590328	1.26394e+06	1.14642e+06	877052	1.13615e+06	1.02427e+06	3070452	866593	1.55925e+06	1.26194e+06
1895	dihomo-linolenoylcarnitine (C20:3n3 or 6)*	Lipid	Fatty Acid Metabolism (Acyl Carnitine, Polyunsaturated)	57521	LC/MS Pos Late	100015840	1392	450.358					5328089	4775690	5009699	6302781	5850919	5224948	6012179	4703447	4299338	4344739	5160568	4265518	4286992	4324424	3944791	4.17652e+06	3732479	3657641	4322823	4682427	4534045	3787500	4611854	2842444	2475485	4167594	3220266	3418179	6182970	5819182	6405566	6296616	7.22188e+06	8722970	6075312	8400017	5969568
1893	dihomo-linoleoylcarnitine (C20:2)*	Lipid	Fatty Acid Metabolism (Acyl Carnitine, Polyunsaturated)	57520	LC/MS Pos Late	100015839	1436	452.373					1810397	1630983	2027301	2162880	1553911	1279499	1462493	1224874	1061516	1064660	1212269	971656	915381	947839	910624	1085766	757033	807856	841781	1160220	897128	905909	925815	614999	1826762	2944066	2065845	2446737	1993142	2331646	1902272	1.90613e+06	1700631	2062764	1629374	1840386	1338191
4204	dihydroorotate	Nucleotide	Pyrimidine Metabolism, Orotate containing	601	LC/MS Polar	923	1910	157.025	648	155-54-4	C00337	HMDB03349	640418	739937	920065	754291	514318	549683	622636	561802	408310	501548	631291	605652	392807	387959	471230	532540	318100	248132	323774	447038	162994	239309	302231	420269	457292	474015	537986	516111	440120	469347	397009	427759	506969	315988	505482	419340	310116
1232	dihydroxyacetone phosphate (DHAP)	Carbohydrate	Glycolysis, Gluconeogenesis, and Pyruvate Metabolism	15522	LC/MS Pos Early	309	539	171.005	668	102783-56-2	C00111	HMDB0001473	34201600	39423588	41634008	35784292	44085464	42632228	40684712	42786776	31413500	34207080	36356736	33169714	29932638	29421740	28370292	23336230	27245304	30693604	19656920	10716414	5108119	4179063	4886278	3014815	20723228	21424808	22352104	18368142	37891456	32234112	36144936	39722152	43192432	47520120	47233752	43276784	40940148
498	dimethylarginine (ADMA + SDMA)	Amino Acid	Urea cycle; Arginine and Proline Metabolism	36808	LC/MS Pos Early	100001810	2850	203.15	123831;169148	102783-24-4	C21189,C03626	HMDB0003334,HMDB0001539	34071772	23998086	21348708	23139364	26089652	29498698	22237734	26303346	26767640	28862126	22771644	27374260	32572530	38532968	24697780	32572228	35268020	32147738	25861220	28851574	32835640	30402800	25823428	19221686	14887633	17246500	22508636	14115914	15431681	15689955	23785552	23230622	25658524	25557008	16819004	19266968	19952968
6	dimethylglycine	Amino Acid	Glycine, Serine and Threonine Metabolism	5086	LC/MS Pos Early	806	1104	104.071	673	1118-68-9	C03626	HMDB0000092	4.03284e+06	4.03704e+06	3.48217e+06	3.89349e+06	1441637	1.97449e+06	1260900	1341347	604222	1033141	528382	619930	517364	697111	640276	895085	430016	560145	820346	398466	320397	291036	615277	386567	12120272	13849374	15620404	15591193	5979340	5041690	4614220	4288325	1412984	1749047	1292313	1837935	756132
1563	docosahexaenoate (DHA; 22:6n3)	Lipid	Long Chain Polyunsaturated Fatty Acid (n3 and n6)	44675	LC/MS Neg	100000665	5525	327.233	445580	6217-54-5	C06429	HMDB0002183	611868	479239	2418485	613124	455531	420090	991311	448198	2348727	744345	523859	789016	758484	460807	2.0718e+06	2562060	1055696	407469	3045413	609726	1.0052e+06	1215358	713933	521788	245195	310665	353216	302302	502449	411271	281810	414842	332873	941757	275956	539336	398431
1562	docosapentaenoate (DPA; 22:5n3)	Lipid	Long Chain Polyunsaturated Fatty Acid (n3 and n6)	32504	LC/MS Neg	100001181	5571	329.249	6441454	2234-74-4	C16513	HMDB0001976,HMDB0006528	754505	863023	2733039	1170401	878846	1395915	1490584	1.00544e+06	5566664	1521882	1473405	1.98137e+06	1972977	1372750	4141543	5074415	2892009	1546972	8259291	1909054	3662620	2.90235e+06	2154303	1645915	444606	661746	962419	772800	1334050	1102315	814011	913909	956577	2345015	809392	1.58854e+06	898809
1900	docosapentaenoylcarnitine (C22:5n3)*	Lipid	Fatty Acid Metabolism (Acyl Carnitine, Polyunsaturated)	57529	LC/MS Pos Late	100015851	1387	474.358	71464594				1.97529e+06	1429025	1749325	1.96269e+06	2373479	2.05175e+06	2277780	1914700	1649169	1.83518e+06	2309273	1943084	1569338	1551764	1737335	1753117	1508960	1587509	1668513	2177071	1845733	1658534	1.98204e+06	1023166	581535	850934	815566	701309	1818182	1769277	1.96682e+06	1.90436e+06	2372220	2805474	2289870	2755026	2136675
1560	eicosapentaenoate (EPA; 20:5n3)	Lipid	Long Chain Polyunsaturated Fatty Acid (n3 and n6)	18467	LC/MS Neg	2050	5450	301.217	446284	10-2005-9;10417-94-4	C06428	HMDB0001999	518136	418061	1100797	543537	449985	398453	705273	478465	2504720	978491	741986	885175	1093688	873858	2175280	2521323	1591900	960077	3737098	885712	1566901	1561798	1164677	702796	252281	265610	375840	228613	435000	451641	325672	350182	358701	812997	320611	545175	479931
1543	eicosenoate (20:1n9 or 1n11)	Lipid	Long Chain Monounsaturated Fatty Acid	33587	LC/MS Neg	100001335	5950	309.28	5282769;5282768;94159		C16526	HMDB0002231,HMDB0062436	1034761	904018	2617408	1028621	1177701	1264135	1492510	1019947	4848361	1247354	1744491	1950223	1213160	1.63858e+06	2469381	3578610	1900028	1286788	4111854	1564854	2.09122e+06	1.68516e+06	1579788	1416044	778251	1289174	986259	738040	1388582	1601845	896702	916386	1.35284e+06	1798122	818830	1208024	1197004
1887	eicosenoylcarnitine (C20:1)*	Lipid	Fatty Acid Metabolism (Acyl Carnitine, Monounsaturated)	57519	LC/MS Pos Late	100015838	1484	454.389					2723443	3526381	2886518	3775578	2634260	2507258	2481261	1918933	1678181	1654628	2.05233e+06	1703674	1452231	1310289	1464333	1577584	1258212	1330953	1388832	1826575	1329679	1302892	1618602	1075217	2697603	3.93147e+06	3242787	4731868	3348753	2856732	3280867	2659118	2739939	2778242	2577414	3427047	2535017
4890	ergothioneine	Xenobiotics	Food Component/Plant	37459	LC/MS Pos Early	100002154	850	230.096	5351619	58511-63-0	C05570	HMDB0003045	94686928	63692072	101918080	93370888	91873960	89273400	97766032	110269672	82641264	92073792	111799120	113345032	89123776	97941840	101004040	129518888	77650584	73541624	105866656	105710152	67824376	84379656	92493496	82248456	57684720	70095728	107906128	81410872	104429248	100200376	83349336	96464744	100256104	85486864	118658200	115251136	83646872
1547	erucate (22:1n9)	Lipid	Long Chain Monounsaturated Fatty Acid	1552	LC/MS Neg	1087	6355.6	337.311	8216;5281116	112-86-7	C08316	HMDB0002068	652942	424931	915014	465905	481702	617718	700061	666121	1555198	567961	976422	992266	317824	913451	1612878	2268422	989287	697106	1508387	972314	552462	1045916	1113705	998863	326368	629539	492528	140553	746757	698572	520542	392174	611980	909058	590916	482155	667603
1431	erythronate*	Carbohydrate	Aminosugar Metabolism	42420	LC/MS Polar	100001320	2186	135.03	2781043	88759-55-1		HMDB0000613	39750564	38417124	35103968	34508148	44863244	44421120	46672368	46479292	44470832	45309848	42815032	45676424	40570508	41266364	41345076	39792656	39104748	29104912	36583664	39082552	38170300	37368244	40990520	35721008	29840740	33438704	30916716	32207418	29135704	29152504	28318652	30343764	37008876	31595854	30329482	34002120	33660700
4330	FAD	Cofactors and Vitamins	Riboflavin Metabolism	2134	LC/MS Neg	327	2425	784.15	643975	146-14-5;84366-81-4	C00016	HMDB0001248	83437	64022	90671	89339	92425	86256	82624	84817	62955	79217	97772	89910	88213	87221	95794	107723	84456	62494	70507	82577	27124	29250	48044	40466	50190	39969	49601	55676	66257	86199	56080	81298	91863	61738	91013	83230	61159
4383	folate	Cofactors and Vitamins	Folate Metabolism	1826	LC/MS Neg	328	1467	440.132	6037	59-30-3	C00504	HMDB0000121	63335		35435	48755	68992	36911	48408	90564	64570	82930	81208	113022	88304	69940	81979	46388	105591	106170	108078	86907	81313	69070	99005	52745	36250		83935	35111	107409	84661	80167	82173	141582	82092	74626	120561	107169
1346	fructose	Carbohydrate	Fructose, Mannose and Galactose Metabolism	48195	LC/MS Polar	878	2065	225.062	2723872	57-48-7	C00095	HMDB0000660	810712	774832	743593	833395	1059203	986536	1183532	957050	1342473	1389325	1.20944e+06	1190615	1189269	1360361	1152510	1153426	1113277	874163	1108593	1177899	132998		204079		1253376	1.45714e+06	1268617	1.57312e+06	770331	1074693	862893	1038571	1454312	1409111	1508589	1490370	1583408
1230	Isobar: hexose diphosphates	Carbohydrate	Glycolysis, Gluconeogenesis, and Pyruvate Metabolism	46896	LC/MS Neg	100002180	551	338.989	10404962;3934;90658350;124383956;4453;445557;718;82400		C05378,C00354,C01231	HMDB0003514,HMDB0001058	114707832	110803608	128723808	111032216	137749824	124929128	159879280	164456816	97600904	96088424	141021712	139450864	95030320	82391488	108924696	89299336	90843088	63717988	63807848	45579880	2641023	4303796	8694443	3.94094e+06	37457620	36725108	43520416	41153424	133723808	131125736	111338872	115570168	168499808	148876384	176348016	160961872	114536216
121	fructosyllysine	Amino Acid	Lysine Metabolism	46227	LC/MS Pos Early	100005373	2784	309.166	9839580	21291-40-7		HMDB0034879	8416758	4866825	5189400	5439879	4955462	3.91141e+06	5603877	6315048	4723589	4750510	4209404	5864569	3.26419e+06	6633178	3818050	5017753	1809017	1429683	4456643	3141514	1900362	1685384	3061830	4153230	6281223	5733535	7811898	7.9334e+06	10165251	14452538	5.77166e+06	5620712	8.00491e+06	6.38133e+06	9432975	12421353	11076163
1449	fumarate	Energy	TCA Cycle	1643	LC/MS Polar	330	3084	115.004	444972	100-17-8	C00122	HMDB0000134	7.42066e+06	6702726	6.87245e+06	5661390	6712929	6363015	5.98505e+06	6068144	9432427	10004335	9564024	9172638	13485243	16002281	14134209	16453556	14385263	10159492	12758556	13662372	12967357	12512332	13454696	14737079	4394252	4777671	4611614	4742450	2560811	3010681	2662559	3622342	4274615	3679570	2638241	2607945	3315824
1372	galactonate	Carbohydrate	Fructose, Mannose and Galactose Metabolism	27719	LC/MS Polar	100001026	3085	195.051	12310779;128869	299-28-5	C15930,C00880	HMDB0000565	6.92684e+06	3222340	3.65918e+06	7.99813e+06	10840637	2777484	3389800	2724877	2266953	2362779	2616444	2279674	2184502	3220756	3.0495e+06	2777902	2105800	1780469	4002834	2701427	1680985	2133900	2168530	1249758	3037100	7.94664e+06	2045639	2640932	7541015	3470205	2779683	3631823	4374109	3.54357e+06	2942396	3285934	1991310
2968	galactosylglycerol	Lipid	Galactosyl Glycerolipids	57345	LC/MS Polar	100003064	2518	299.098	16048618	16232-91-0	C05401	HMDB0006790	811155	766249	835171	790914	755251	745179	766858	766139	663735	722122	702694	738135	712808	732550	782651	776262	675797	531775	644374	744178	620498	600777	666261	577166	630371	705105	621474	716204	692021	693394	687869	732376	770689	702976	759037	795845	629244
633	gamma-glutamylcysteine	Peptide	Gamma-glutamyl Amino Acid	1778	LC/MS Pos Early	1036	2118	251.07	123938	636-58-8	C00669	HMDB0001049	3923929	3217707	3441112	4849682	5976169	6057264	4394988	4265087	8592920	8907611	4531867	7216651	7502916	4696026	4464163	4362668	5110534	2770589	9353007	5634482	12891365	15180365	11923331	18184272	2735224	3145313	3.26651e+06	2407403	8068768	5668566	8290819	6.49397e+06	8251291	6.07513e+06	5428827	9398362	14338131
634	gamma-glutamylglutamate	Peptide	Gamma-glutamyl Amino Acid	36738	LC/MS Pos Early	331	1775	277.103	92865	1116-22-9	C05282	HMDB0011737	328353	222502	327997	315530	297764	389919	500328	569743	464592	388155	374909	539916	495251	673470	725508	950702	263859	386327	249406	473577	338132	201199	280009	200104		119506			233963			112335	239198	298979	323236	316690	108014
635	gamma-glutamylglutamine	Peptide	Gamma-glutamyl Amino Acid	2730	LC/MS Pos Early	1140	1430	276.119	150914	10148-81-9	C05283	HMDB0011738	462031	397262	329274	539562	506761	487460	397079	515508	457127	542127	397729	701607	579325	377731	330014	589568	397332	316349	511741	411973	293287	509982	553117	388968	297431	311814	568337	415251	679674	574805	530266	360126	622471	552546	431334	768570	688535
638	gamma-glutamylisoleucine*	Peptide	Gamma-glutamyl Amino Acid	34456	LC/MS Pos Early	100001485	2940	261.144	22885096			HMDB0011170	2129467	2388837	2309935	2409172	4516257	4012429	3999996	4447411	5072314	5591731	5432382	5465785	5940100	4366303	6163301	7.90962e+06	5804572	3960214	5301346	5.60567e+06	4251518	5.60241e+06	6710423	6.08761e+06	641747	632452	953406	881428	2980153	2914685	2501974	2080124	5372301	5320658	5876996	7.10629e+06	7555448
639	gamma-glutamylleucine	Peptide	Gamma-glutamyl Amino Acid	18369	LC/MS Pos Early	1268	2991	261.144	151023	2566-39-4		HMDB0011171	3686725	3521194	4008442	3406936	6174086	5587291	6543343	6373460	7085615	6920225	7662067	8781085	9424612	9097946	10973016	11665977	9804501	8.01589e+06	9058057	10409452	8227993	8873446	10534003	9317196	680813	787510	862654	817891	3099910	3779994	2730375	3104270	7176160	7052029	7818338	7453932	7.73222e+06
644	gamma-glutamylthreonine	Peptide	Gamma-glutamyl Amino Acid	33364	LC/MS Pos Early	100001314	1750	249.108	76078708	5652-48-2		HMDB0029159	9846668	7643635	14984275	9826234	10700412	9065650	18215824	16791662	6393189	8549550	18142096	16260863	16000272	14543312	27454474	26959606	14229940	16254912	23917016	27790410	10345815	17968188	18896002	18009976	1720505	2807164	4238710	5077361	8.05844e+06	11984932	5975367	7296366	16203564	13077419	23124692	17226138	12629688
647	gamma-glutamylvaline	Peptide	Gamma-glutamyl Amino Acid	43829	LC/MS Pos Early	100001126	2700	247.129	7015683	2746-34-1		HMDB0011172							1118347	966016		509943		1133548			1.60812e+06			1582892	1107700	2191115	1439827	1178822		1253826
4802	gluconate	Xenobiotics	Food Component/Plant	587	LC/MS Polar	338	2922	195.051	3085666;10690	527-07-1	C00257	HMDB0000625	2483323	1567111	1933129	1277350	1530349	1325124	1447992	1751127	1369925	1280750	937749	964675	1518463	2424755	2101284	989334	773803	1473802	1663468	1770389	1248257	909247	437805	519380	857748	1524927	635784	717940	918017	945478	912884	1752964	1467812	1239088	416415	773567	483491
1223	glucose	Carbohydrate	Glycolysis, Gluconeogenesis, and Pyruvate Metabolism	20488	LC/MS Polar	572	2342	179.056	5793	50-99-7	C00031	HMDB0000122	286100192	286506528	261722096	312766016	313410144	297852576	259886144	294190400	257986464	271175648	232652624	262768096	186237248	159093616	162072320	171900224	46849304	54153844	119293392	117596000	18053346	19007000	21377478	18830992	328376512	341572160	380430400	351592256	401610400	384490208	378818752	382270304	414931104	378479136	367369472	485457184	453939264
44	glutamate	Amino Acid	Glutamate Metabolism	57	LC/MS Pos Early	561	1500	148.06	33032	56-86-0	C00025,C00217	HMDB0000148	1159690368	1190788224	1164579072	1171968000	1985043584	1973715584	2054313856	1981557760	2443953408	2362626560	2177227776	2221798400	2327668992	2156496128	2397013504	2510727936	2099831936	1594017664	1813507200	2058292992	2025236864	2053473920	2041220608	1924203264	475450880	469534432	505179424	477088576	1319843584	1257398144	1246699392	1169681664	2258215680	2370722304	2056349568	2391043072	2489760256
54	glutamate, gamma-methyl ester	Amino Acid	Glutamate Metabolism	33487	LC/MS Pos Early	100001103	2170	162.076	68662	1499-55-4;1499-55-4		HMDB0061715	27229104	30043002	62714936	54613004	30380750	26747124	51850780	41558760	20186072	23179084	30533184	36684216	32446236	33527534	52236996	60633108	33034496	25586034	55102688	57508804	24068216	29204232	27395138	28169598	37035588	37024620	41182692	45247396	70266600	64746448	55768528	57626648	51568384	48296708	70786520	71097776	49305096
45	glutamine	Amino Acid	Glutamate Metabolism	53	LC/MS Pos Early	563	1291	147.076	5961	56-85-9	C00064	HMDB0000641	2365760768	2026629760	2242597120	2190542336	2552959232	2434110720	2463671040	2754812928	2691565824	2723593216	2526226944	3203982592	2771856128	2790935552	2834341888	2809651712	3057600256	2340614144	3090766592	2858911488	2928146176	2747711488	3287021312	3064907264	1701464192	1658402560	1976017664	1692896000	2446563072	2434194688	2145026816	2221037568	2645804288	2371719168	2127237248	2818036992	2759926784
6448	glutamine_degradant*	Partially Characterized Molecules	Partially Characterized Molecules	46225	LC/MS Pos Early	100001540	1900	129.066		2353-44-8			66099764	62107028	66314628	61699184	58355772	54299872	58007768	52549288	46936064	44734528	45268840	47796312	44494652	42342624	44532588	46582340	38905736	32056304	36444908	40074272	32358870	33664452	36641656	35700220	66906768	69953416	76250152	73493752	66984932	66501400	62805744	65354168	58837096	57045336	54842032	65245372	45809148
1659	glutarate (C5-DC)	Lipid	Fatty Acid, Dicarboxylate	396	LC/MS Polar	339	2900	131.035	743;4418048	110-94-1	C00489	HMDB0000661	417253	442057	572549	507757	368263	239656	292625	325751	127247	164123	221306	191019	172907	158254	224880	281898	102596	83717	123469		107115	84773	160696	100694	621875	685173	772926	737869	490383	425701	484986	581704	278756	216079	301353	338890	163541
567	glutathione, oxidized (GSSG)	Amino Acid	Glutathione Metabolism	27727	LC/MS Pos Early	448	2667	613.159	65359	103239-24-3	D00031,C00127	HMDB0003337	218868176	188671328	203150480	223442048	203309216	200505392	209652464	215256192	196573744	190966768	191411136	216444944	191182208	164075312	182931264	229662032	146796496	124938672	152922416	173034672	91747616	110285720	145231504	129176368	186423760	192215568	224963584	218397648	217924608	237960496	227887856	209084240	239375648	211177088	226821904	239150240	196391744
566	glutathione, reduced (GSH)	Amino Acid	Glutathione Metabolism	2127	LC/MS Pos Early	496	2000	308.091	124886	70-18-8	D00014,C00051	HMDB0000125	202795104	616379840	260566512	830947200	685986176	824797184	243655744	308931456	694059776	668766272	278193248	292297248	665939072	244405504	235340272	825151744	455053632	244717744	183265344	221798144	89523216	433931808	401599936	398573952	191302080	246509232	671034240	573533376	652249216	191650560	562242752	290155968	257583664	214745280	266745152	542580224	424550144
1243	glycerate	Carbohydrate	Glycolysis, Gluconeogenesis, and Pyruvate Metabolism	1572	LC/MS Polar	1052	2070.4	105.019	752;439194	600-19-1	C00258	HMDB0006372,HMDB0000139	14948215	14738749	13295959	13233621	16565348	16430019	16093193	15380927	12332486	13324674	12611561	13166688	12422533	12406001	14441216	11777729	14317466	11451659	15718106	16173296	18398102	20587244	22302262	20477488	12226780	13413560	12512347	12254692	11736364	11900286	11552987	12303558	14623349	12156181	12123522	14885010	15397253
2841	glycerol	Lipid	Glycerolipid Metabolism	15122	LC/MS Neg	1254	758	91.0401	753	56-81-5	C00116	HMDB0000131	1113861	605628	674850	609286	1919746	1753271	1529240	1621295	4.15944e+06	3778448	4818225	3693887	9461208	7965983	7851578	7933589	15437370	9324621	10412652	10375565	20891268	14603705	17603382	14990564					178756	278597	139070	147067	382444	542215	411424	143731
6155	glycerol 2-phosphate	Xenobiotics	Chemical	27728	LC/MS Polar	100001029	3681.7	171.006	2526;3611397	819-83-0	C02979	HMDB0002520	157645	172875	155650	150299	86760	96326	120247	110082	246099	276877	284882	259971	577374	623354	602612	662041	1253153	1.02924e+06	1238250	1.56286e+06	2.03101e+06	2186476	2317736	2106336	167547	197863	189826	216546	53399	54108	60803	75020	40138	32383	44630
2842	glycerol 3-phosphate	Lipid	Glycerolipid Metabolism	43847	LC/MS Pos Early	100000258	580	173.021	754	29849-82-9	C0093	HMDB0000126	44784064	33750388	37845148	42437868	44303492	41948236	45278828	44513888	22851754	24368282	25012724	24113556	23102032	23898992	22659036	22296560	24985176	23284860	22809216	23345230	31039380	29047286	30418402	26552772	11030424	13229311	13895265	12334025	29529568	29103352	28101744	31255726	38196304	36996488	38721204	36091492	31361682
2240	glycerophosphoethanolamine	Lipid	Phospholipid Metabolism	37455	LC/MS Polar	100001620	3075	214.049	123874	33049-08-0	C01233	HMDB0000114	1228360	2.00572e+06	2006808	1631278	1372457	1286681	1688900	1345515	1411394	1399692	1.64674e+06	1607613	1392777	1398391	2077736	1530000	1504783	949011	1150036	1211537	1427916	1369528	1267574	1854998	1665556	1603769	1399284	2.02598e+06	1.60592e+06	1.55831e+06	1185371	1153026	1133730	1225297	1454566	1602896	1316565
2847	glycerophosphoglycerol	Lipid	Glycerolipid Metabolism	48857	LC/MS Polar	100001619	2430	245.043	54575349		C03274	HMDB0240316	556697	510530	467921	658937	545158	488174	498338	451539	326189	353191	385635	368015	646168	590528	509820	627047	1337829	1059006	1176963	1067212	1577222	1426977	1295578	1080772	75968	78332	128758	142354	111783	117628	82197	82172	106382	85790	104050	138764	103096
2242	glycerophosphoinositol*	Lipid	Phospholipid Metabolism	52307	LC/MS Pos Early	100001621	516	335.074	167572	16824-65-0			368652	297343	293625	281542	358195	372822	343777	329781	375332	387445	317350	327109	379712	388529	337977	345868	420996	383836	345827	345491	563653	689572	580184	570937	65333	92807	96626	88863	45667	49217		42892	59130				43205
2236	glycerophosphorylcholine (GPC)	Lipid	Phospholipid Metabolism	15990	LC/MS Pos Early	100000269	672	258.11	71920	28319-77-9	C00670	HMDB0000086	57080176	80299944	88039552	68974216	60551376	50390700	74443976	61071280	61442560	64999100	71411448	79247488	56191700	48854216	94998864	57043216	39422076	31443438	38646256	38329904	75531296	79498688	63717124	91995080	76623328	66645336	62168632	82313152	90967896	91927992	60379796	57445284	57343116	66487212	86149280	90492352	72387328
2241	glycerophosphoserine*	Lipid	Phospholipid Metabolism	57404	LC/MS Neg	100015666	626	258.038	3081457				319767	373276	438545	348797	384926	295721	282336	269059	191806	327035	266344	286044	573029	489471	605522	498746	596840	420242	437700	626789	256951	259925	322932	329845	225241	168748	145074	314489	118544	173390	105327
1	glycine	Amino Acid	Glycine, Serine and Threonine Metabolism	58	LC/MS Pos Early	340	1375	76.0393	750	56-40-6	C00037	HMDB0000123	99066136	96654416	95331424	96668056	95817992	91970736	101048720	92020592	85387080	92413632	82731848	90519976	96373928	88703008	94315728	100837488	88406744	71952456	80027336	88744824	85285368	89683184	94089256	95065232	98491496	109924376	104119776	102805992	100416136	98291920	88763032	94009560	86256384	88156432	80747248	94902032	75722848
3460	glycochenodeoxycholate	Lipid	Primary Bile Acid Metabolism	32346	LC/MS Neg	1628	5236.1	448.307	12544	16564-43-5	C05466	HMDB0000637	68411	67964	70648	72171	85891	99203	81406	91691	110416	128042	93976	125313	101939	98672	141029	94381	167600	121617	184059	131705	244073	222717	199421	209911	72762	63491	96141	75639	152695	146560	111223	99410	160217	123746	81992	172047	160913
3453	glycocholate	Lipid	Primary Bile Acid Metabolism	18476	LC/MS Neg	342	5163	464.302	10140	475-31-0;863-57-0	C01921	HMDB0000138	368171	366121	378980	448972	650694	492468	508887	614292	713466	710397	689106	788941	690481	528102	755328	481458	938762	636144	1144800	858419	1263086	1202154	1230558	1250101	457041	376539	478477	419334	768834	733361	696739	545656	852483	590805	535881	962216	1006450
3485	glycodeoxycholate	Lipid	Secondary Bile Acid Metabolism	18477	LC/MS Neg	100000436	5281	448.307	3035026	360-65-6	C05464	HMDB00631	256924	240058	207017	333912	425235	329619	320898	447325	540643	421157	447419	515282	578896	435363	494888	432965	813484	500517	817795	665638	1.03742e+06	993002	1086235	977757	305239	260261	332324	291168	455645	508808	338421	444003	650561	432922	332772	651693	694972
3057	glycosyl-N-palmitoyl-sphingosine (d18:1/16:0)	Lipid	Hexosylceramides (HCER)	53013	LC/MS Pos Late	100009272	2623	700.572					14524793	6975625	15180036	5911762	6206859	5788437	14766267	13959007	6135158	5737996	14224412	13191208	5413873	13508992	13309153	4845520	4820218	11462265	12668922	14336778	12255757	4336975	4354707	3843696	11234079	14409638	5921270	7211026	6646417	13887064	6422132	12618793	13789526	14493518	14426166	6556092	6546758
819	glycylleucine	Peptide	Dipeptide	34398	LC/MS Pos Early	100001258	3059	189.123	92843	869-19-2	C02155	HMDB0000759			69704										209431		179568	259399	137802	152502	274574	293921	181037	250508	392671	650322						75348
829	glycylvaline	Peptide	Dipeptide	18357	LC/MS Pos Early	100000487	2734	175.108	2724807	1963-21-9		HMDB0028854	107826	96049	164055	127523			246614	224079	117559	157460	204084	356881	421147	386051	489155	476409	357865	371096	696044	863113	493565	553261	929612	1109389	176174	233861	301024	311934	304396	304073	158194	150903	89597	119099	290526		189461
527	guanidinoacetate	Amino Acid	Creatine Metabolism	43802	LC/MS Pos Early	344	1937	118.061	763	352-97-6	C00581	HMDB0000128	1094981	1438463	1090467	1530146	275515	216802	234066	112543																	7762336	8198130	9842035	10972648	1903207	1.40895e+06	1733558	1412864	218219	209411	308638	346292	113997
4181	guanine	Nucleotide	Purine Metabolism, Guanine containing	32352	LC/MS Pos Early	172	2032	152.057	135398634	73-40-5	C00242	HMDB0000132	29952442	33665840	19995504	26195500	33701096	32629620	20025616	21342274	28245422	26386918	18560884	17296594	30080886	19782868	14481534	18358456	34199440	20524788	10607140	9683928	8645866	15469476	10929250	9744077	13200164	12629931	18466952	17408804	15442875	12073214	15399992	10741036	10580836	8.23769e+06	8854436	12512463	10469220
4180	guanosine	Nucleotide	Purine Metabolism, Guanine containing	1573	LC/MS Neg	1099	1662	282.084	6802	118-00-3	C00387	HMDB0000133	227494	241332	250657	287854	211910	215325	238236	244700	111224	116940	114884	91295	140046	183947	135773	91038	334448	200708	66558	52219	58840	39138	40342	28413	53136	54816	58308	81821	79693	90436	90275	80639	51138	44150	62687	53109	39758
4174	guanosine 5'-diphosphate (GDP)	Nucleotide	Purine Metabolism, Guanine containing	2848	LC/MS Neg	346	639	442.017	135398619	43139-22-6	C00035	HMDB0001201			134202				296785	265578			143899	311252			212056	179542			228591	330935		192169					128954	103838	103824	133092					205198	155479
1387	guanosine 5'-diphospho-fucose	Carbohydrate	Nucleotide Sugar	15903	LC/MS Neg	335	755	588.075		15839-70-0			168120	145785	198746	166926	147943	120732	220062		159733	145866	191631	159519	92068	196284	183542	144097		67981	82806	101798					162394	136652		150285	161360	160871	163557	164022	183188	174153	283568	182594	116074
4175	5'- GMP	Nucleotide	Purine Metabolism, Guanine containing	2849	LC/MS Pos Early	347	800	364.065	6804	5550-12-09	C00144	HMDB0001397	28962442	30626044	21409736	18468976	33497450	34403712	24594808	24493200	37518944	35786496	27747144	29377304	39349712	36467564	29614836	29575900	39466292	33824240	23109308	9439366	10673564	11603017	1058727	2790639	9639009	9223597	6.86422e+06	4910050	5498096	4537509	9921944	8875593	12916957	10842690	4904160	5.54107e+06	11077531
4404	heme	Cofactors and Vitamins	Hemoglobin and Porphyrin Metabolism	41754	LC/MS Pos Late	100001386	1124	616.177	26945	14875-96-8	C00032	HMDB0003178	29162724	34080264	29665392	37835232	37943200	34503056	39530432	22872682	24529716	21064324	23439820	22636576	14755909	21631148	12019456	9366417	9217829	10750575	7827992	10661563	3.82697e+06	2160858	3896842	1977847	25305556	52022096	21576892	33960824	32918134	30188032	42092424	37434492	47727372	70071392	48357904	61024796	52411488
6160	HEPES	Xenobiotics	Chemical	21248	LC/MS Neg	100000843	1022	237.091	23831	7365-45-9			1051734912	993326528	932324800	1179146240	1645893120	1371895040	1339074432	1618537728	1863948544	1892551296	1660767104	1915088640	1663710848	1310870528	1473730176	1123579392	2055961984	1377975296	2011677952	1641456512	2496785408	2203742976	2446402048	2256937216	1179682688	1068292992	1328312832	1071812352	1730393984	1716266624	1514189568	1490079488	1955059072	1565853568	1299374848	2164926208	2360623104
1566	hexadecadienoate (16:2n6)	Lipid	Long Chain Polyunsaturated Fatty Acid (n3 and n6)	57652	LC/MS Neg	100009394	5398	251.202	13932172	28290-73-5		HMDB0000477	72885		121944		118652	113842	62691	106615	240554	109864	118378	159856	104399	36287	150784		173366	74228	389714	87178	173809	169458	184123	142088	59075	47855	68294	81734	140664		96479	109326	105265	197733	105962	98789	187668
1844	hexanoylcarnitine (C6)	Lipid	Fatty Acid Metabolism (Acyl Carnitine, Medium Chain)	32328	LC/MS Pos Early	100000781	3358	260.186	6426853	6920-35-0		HMDB0000756	1225342	1166065	1066706	1149545	943167	765900	901040	887366	640779	564154	539667	675441	523790	479543	705991	640125	486408	352106	362679	590464	189672	432457	382663	366386	459836	553863	668692	575744	1388777	1415265	1351456	1153985	1.38373e+06	859097	1094486	1011465	678451
4459	hippurate	Xenobiotics	Benzoate Metabolism	15753	LC/MS Neg	100000014	2106.9	178.051	464	495-69-2	C01586	HMDB0000714	473946	371584	457763	399294	496448	346413	411084	469520	481710	601024	420609	580608	692843	508188	655453	411814	531012	424717	549080	713212	653562	586240	582186	734404	1282544	1039586	1136601	1066144	441744	460043	398397	648452	633982	476765	457679	455066	632446
70	histidine	Amino Acid	Histidine Metabolism	59	LC/MS Neg	355	755.9	154.062	6274	5934-29-2	C00135	HMDB0000177	22587664	27561384	29741168	21232608	40489464	32444624	38466356	44914480	42404360	43521456	46704880	44373264	40329136	37363540	42880748	46672560	44141952	33370128	35728324	44129860	33530546	35288536	33863192	39073612	21806520	23053996	17315866	16233334	28044952	23559188	23826052	25143956	36339968	27731148	30963148	30880744	28467248
4928	histidine betaine (hercynine)*	Xenobiotics	Food Component/Plant	62278	LC/MS Pos Early	100004059	2094	198.124	3083620	534-30-5			91797984	96389272	97259712	102234136	91439104	86458928	89439632	90616168	84027624	87372040	77219928	85626552	95029464	71656488	90016168	88434848	81442944	60066872	64196860	81162728	54286544	72522600	71606072	63035488	75396560	80537160	78983696	88219056	85982152	87127744	92298944	82720608	92851160	88269272	78464856	102869112	80185120
450	homocysteine	Amino Acid	Methionine, Cysteine, SAM and Taurine Metabolism	15128	LC/MS Pos Early	311	2155	136.043	778	454-29-5	C00155	HMDB0000742	894349	865428	952873	825008	978961	897511	973532	951072	843924	973265	1028515	1044826	1191601	1114860	1344188	1502878	1826962	1548905	1885750	1489071	2303082	3013793	4188879	3.40723e+06	401544	387358	598749	475945	659090	615167	677712	559657	667072	564299	661683	714069	696628
4930	homostachydrine*	Xenobiotics	Food Component/Plant	33009	LC/MS Pos Early	100001550	1750	158.118	441447	1195-94-4	C08283	HMDB0033433	6128232	5563659	6135996	5775306	5364805	4781780	5316901	5084448	4636933	4955532	4424071	5028098	5117381	5313801	5136828	5877630	4645356	3908878	3.76755e+06	5060934	4203060	4121164	3908914	3742672	5.3009e+06	5.74552e+06	5864462	5.85993e+06	5950269	5663503	5816675	6202844	5892978	6132851	5719878	6565929	5018067
117	hydroxy-N6,N6,N6-trimethyllysine*	Amino Acid	Lysine Metabolism	62959	LC/MS Pos Early	100021123	2759	205.155					1693593	1494996	1519250	1568294	1708069	1492855	1545397	1.71975e+06	1566811	1875079	1.65356e+06	1.74085e+06	1749119	1325934	1808212	1888003	1692510	1158046	1249336	1403092	1485329	1544375	1684092	1479543	1268996	1291127	1575918	1354005	1738298	1894328	1681152	1440903	1785434	1649844	1672838	2161788	1636687
3104	hydroxypalmitoyl sphingomyelin (d18:1/16:0(OH))	Lipid	Sphingomyelins	62851	LC/MS Pos Late	100021000	2056	719.57					10226908	12730933	10917587	12124285	11624282	11700657	11205437	9917026	10895363	10053473	11371206	9798194	11443207	10658038	10585735	12269235	10502233	9449148	10925667	11469024	9712331	10116368	11301881	9886216	9396399	10597229	9476187	10459049	10363232	9513757	11093121	9105457	10559065	11884108	9530211	12115251	11142110
470	hypotaurine	Amino Acid	Methionine, Cysteine, SAM and Taurine Metabolism	590	LC/MS Pos Early	358	724	110.027	107812	300-84-5	C00519	HMDB0000965	833677	753065	884916	885845	404071	469097	436919	538663	473475	382776	378019	389711	191293	379091	261650	296278	277603	196590	160605	259789	263254	161321	200732	150289	884493	1157662	1128269	985329	940048	787459	853960	815078	730040	696424	709363	604160	382379
4118	hypoxanthine	Nucleotide	Purine Metabolism, (Hypo)Xanthine/Inosine containing	3127	LC/MS Neg	171	1291.2	135.031	790;135398638	68-94-0	C00262	HMDB0000157	54205812	42552808	42814920	38560968	45248144	49195184	41343852	46710652	43472416	41760736	41614896	40129532	46533132	39697632	41304232	41844444	46805144	35359856	36608808	41126140	42597660	41594044	47806136	39102092	30962274	35784176	33370360	33820544	33841348	34718548	36279004	36970588	35718036	35153144	39341316	45293164	39455524
83	imidazole lactate	Amino Acid	Histidine Metabolism	15716	LC/MS Pos Early	100000263	2040	157.061	793	14403-45-3	C05568	HMDB0002320	701433	699414	791055	760206	446468	538586	506164	557628	339869	353919	328673	276474	376900	271844	430079	466516	412167	307230	442256	473937	272517	412818	564176	563617	1811260	1777217	2221563	2264091	884430	966677	797455	677292	381971	287569	441713	511697	303292
4117	inosine	Nucleotide	Purine Metabolism, (Hypo)Xanthine/Inosine containing	1123	LC/MS Pos Early	361	1269	269.088	6021	58-63-9	C00294	HMDB0000195	20370770	11414633	27304654	14056225	10026503	9688217	24212680	17577068	5523289	5454392	12055157	10542017	6976399	12272743	12219921	8102240	12064477	11051723	8972094	10018202	5474270	2917099	4896621	3322446	7219825	9748852	7982079	8394421	11052707	16578656	10315888	11732333	8570709	10467597	15033223	11408700	7.76907e+06
4116	inosine 5'-monophosphate (IMP)	Nucleotide	Purine Metabolism, (Hypo)Xanthine/Inosine containing	2133	LC/MS Pos Early	362	650	349.054	8582	4691-65-0	C00130	HMDB0000175	78416992	59752352	73331448	94056848	70578224	77393312	73724288	82734464	49854068	57418556	47749916	51207436	72217600	69518208	50417632	54988096	85387000	74050464	73222952	81221528	102651752	104136392	100789456	104437224	22554846	30382390	30366080	30623024	34387248	36093460	33960372	36159020	29577250	31210576	40811908	37444148	22951730
426	isobutyrylcarnitine (C4)	Amino Acid	Leucine, Isoleucine and Valine Metabolism	33441	LC/MS Pos Early	100001055	2810	232.154	168379	25518-49-4		HMDB0000736	12137359	10762211	12156605	11754625	10570194	10683885	11108906	11234655	9838099	10466584	9414041	10559716	10370030	9579012	10610755	10327171	7872957	6266531	6895346	7964614	6.16726e+06	6555424	6.72077e+06	7656111	9592318	10407139	11263491	10365180	12793162	11598741	11774582	11342989	11210743	12325453	12777772	13458811	8574373
385	isoleucine	Amino Acid	Leucine, Isoleucine and Valine Metabolism	1125	LC/MS Pos Early	376	2800	132.102	6306	73-32-5	C16424,C00407,C06418	HMDB0000172	2876247552	2788008960	2983869184	2839067648	3019807744	2829769216	2913580800	2990240000	2917927168	2965466624	2764606720	3252393472	2959908352	2810695424	3055066368	3056156416	2945683968	2448986368	3018249472	3082175744	2920135424	2999606784	3175201024	2969815808	2609916160	2702158592	2886483712	2725019904	3081972480	3058007808	3017956352	2841466112	3169508608	2837139456	2906650880	3271447552	3249121024
354	isovalerylcarnitine (C5)	Amino Acid	Leucine, Isoleucine and Valine Metabolism	34407	LC/MS Pos Early	100001393	3085	246.17	169235	31023-24-2	C20826	HMDB0000688	1355811	1520600	1736071	1.97408e+06	1.72597e+06	1.45436e+06	1.48312e+06	1662437	1161827	1253223	1450636	1439987	1436698	989071	1490374	1994963	1162296	755640	1129910	1302286	736640	1078776	1196999	1275618	1267832	1252936	1782706	1694665	1780786	1655087	1468619	1199056	1412833	1131300	1705169	1983441	1367314
353	isovalerylglycine	Amino Acid	Leucine, Isoleucine and Valine Metabolism	35107	LC/MS Neg	100001452	1950	158.082	546304	16284-60-9		HMDB00678	871189	824470	879813	693951	654218	595186	703734	592741	537545	867904	752433	917042	683812	705746	829053	552473	860473	659240	583944	867429	727869	664683	941781	833051	539877	557871	586586	491580	783347	990150	735975	867386	1.01129e+06	860546	885493	1058137	1008456
267	kynurenine	Amino Acid	Tryptophan Metabolism	15140	LC/MS Pos Early	100000265	2739	209.092	161166	2922-83-0	C00328	HMDB0000684	747339	989815	878771	766586	734317	563473	836919	568822	522634	587319	615815	653092	690736	578435	1.03287e+06	579763	675403	668963	664324	804902	733084	1098124	866019	1357514	2711555	3042780	2899089	2893921	802672	836022	802082	661645	537536	539736	494509	658160	645910
1240	lactate	Carbohydrate	Glycolysis, Gluconeogenesis, and Pyruvate Metabolism	527	LC/MS Neg	482	681.6	89.0244	612	79-33-4	C00186	HMDB0000190	405682848	383512576	410194368	316129568	426793664	400577120	412770944	377348928	609405248	597396032	652234368	617774720	837695488	898357312	978797376	720793472	1353597824	967461824	1159713792	1248676736	1609474432	1646507904	1646482176	1487703424	139806496	142857136	145664384	152200816	140454288	151814768	176292064	184402016	296872544	255280416	189592176	212015792	217086000
3087	lactosyl-N-palmitoyl-sphingosine (d18:1/16:0)	Lipid	Lactosylceramides (LCER)	53010	LC/MS Pos Late	100009030	2527	862.625	53477895	4201-62-1			9892654	15658358	10482177	14242871	13536895	13616033	9423392	9907678	12349188	12728297	9667948	9065931	12516738	8711802	9704805	11967274	12123410	8535636	9237564	8901856	8400339	11232796	11393040	10396642	8963401	10343455	12487852	16206641	14787496	10910127	14981317	9817961	9244606	10013253	9677407	14338664	13842602
332	leucine	Amino Acid	Leucine, Isoleucine and Valine Metabolism	60	LC/MS Pos Early	397	2864	132.102	6106	61-90-5	C00123	HMDB0000687	2062211584	2096879744	2071250432	2063601024	2253084416	2154637312	2291750912	2158263808	2257210368	2294514432	2140789760	2448892160	2459533568	2323800320	2599992576	2434619136	2712357120	2200776960	2434679296	2491984640	2576413440	2721828096	2817075200	2868716800	1902422400	1919555200	2029156224	1881641088	2221219072	2185297152	2047628544	2005148672	2268334592	2183575296	2040607872	2556110848	2363958016
3108	lignoceroyl sphingomyelin (d18:1/24:0)	Lipid	Sphingomyelins	57330	LC/MS Pos Late	100006298	3437	815.7		60037-60-7			1922731392	1881641216	2015138688	1961493248	1675427200	1637640704	1870354560	1654075776	1586871936	1587178624	1840870784	1634457856	1677076096	1796486016	1841083392	1876579840	1593150720	1480977664	1861360512	1969787776	1502731904	1413670272	1632957568	1361046656	1291156096	1549322240	1355503104	1608871168	1607443328	1665052160	1632681984	1609968128	1752488576	1790724480	1786886784	1768488064	1550540032
1567	linoleate (18:2n6)	Lipid	Long Chain Polyunsaturated Fatty Acid (n3 and n6)	1105	LC/MS Neg	180	5535	279.233	5280450	60-33-3	C01595	HMDB0000673,HMDB0006270	9825358	8743588	29741664	10983835	11623367	11058500	19062968	11978555	47487456	12863889	12040306	15446703	14187121	8851914	30544314	30936762	21961812	10805859	55261020	12254410	27044062	24398148	20575010	15002671	6761114	6010071	7629256	5923779	10062283	9562810	7426708	9064056	8612923	22002596	6788257	12521378	10543487
1569	linolenate (18:3n3 or 3n6)	Lipid	Long Chain Polyunsaturated Fatty Acid (n3 and n6)	34035	LC/MS Neg	100001337	5450	277.217	5280933;5280934		C06426,C06427	HMDB0001388,HMDB0003073	1556073	1341846	3566108	1995523	2032902	1.77914e+06	3126183	2202935	6689069	2628553	2242959	2955025	2403123	1591673	4.52362e+06	3753104	3664147	2073598	10375738	2251494	4554994	4146463	3840822	2937132	1079842	1172244	1750156	1149411	2526232	2214836	1817950	2207449	2178103	4387356	1676456	3272261	3116051
1892	linolenoylcarnitine (C18:3)*	Lipid	Fatty Acid Metabolism (Acyl Carnitine, Polyunsaturated)	57511	LC/MS Pos Late	100015831	1310	422.327					3.5365e+06	3.51845e+06	4386078	4775875	4.16982e+06	3.62046e+06	4961948	3827817	2828960	3018881	4.05641e+06	3112608	2392751	2566992	3322438	3088193	1969540	2242770	3068597	3.80812e+06	2747517	2497498	3167318	1835228	2523110	4438374	3678397	3470088	4.08627e+06	4416366	4256809	4227752	4702969	5358166	4453891	5283983	3375102
1891	linoleoylcarnitine (C18:2)*	Lipid	Fatty Acid Metabolism (Acyl Carnitine, Polyunsaturated)	46223	LC/MS Pos Late	100003151	1430	424.342	6450015	36816-10-1		HMDB0006469	31287054	30294264	34639056	38170284	29018988	24946936	31019516	24522396	18936012	18933342	25548950	20685460	16141311	16454449	20815130	21435688	14092714	13799627	18029736	22915592	16515117	14882193	17848720	12090362	40978680	58298620	48221904	55103284	41045760	37441664	39694612	37976908	31324502	38501180	30332164	37058496	26660108
105	lysine	Amino Acid	Lysine Metabolism	1301	LC/MS Pos Early	407	2850	147.113	5962	56-87-1	C00047,C00739	HMDB0003405	267397632	308558464	278245792	262670976	339923968	284546656	311633504	326702848	360436512	379964064	333162144	403728896	383990688	342796672	401640768	342523296	492418912	352285248	423756416	393119904	490947168	478418304	499146400	531328288	238271904	227450576	234448432	204979744	286330400	277306048	289281280	264709040	344897984	296273216	269907872	339840352	396550368
1289	lyxonate	Carbohydrate	Pentose Metabolism	61858	LC/MS Polar	100019968	2350	165.041					2148176	2486101	2133977	2279841	1810882	1769988	1963373	1.53528e+06	964787	764616	987835	881861	840667	658957	921221	733031	576641	384881	455441	554106	360851	422550	381507	422025	3158451	3151949	2424352	3283610	2924673	3069856	2723974	2734927	2478295	2234426	2347688	2452541	1500142
1451	malate	Energy	TCA Cycle	1303	LC/MS Neg	409	615.6	133.014	525	6915-15-7	C00497,C00149,C00711	HMDB0000744,HMDB0031518,HMDB0000156	101734320	98712856	99301680	91489192	103838744	102115184	94485688	97550216	158896144	161597824	159472304	148838240	201207104	200746800	201329072	228937024	205513536	170385568	176072016	203829376	186870832	177364976	196868112	182619888	75236064	82777544	80202032	81331176	45670544	52349540	49119876	53344472	71426512	67049036	46820880	51284876	51932264
1471	malonylcarnitine	Lipid	Fatty Acid Synthesis	37059	LC/MS Pos Early	100001526	2086	248.113	22833583	853728-01-5		HMDB0002095	770044	870952	947059	958548	838651	749399	891197	765975	685636	835188	766145	823750	797568	533589	833796	1057599	725979	487449	566989	701616	307949	658528	634598	636086	552424	491753	767880	891436	950500	972257	824043	590948	741324	489444	857696	1026634	673649
1351	mannitol/sorbitol	Carbohydrate	Fructose, Mannose and Galactose Metabolism	46142	LC/MS Polar	100001740	2320	181.072	6251;5780		C00392,C00794	HMDB0000247,HMDB0000765	14251778	14147297	14250380	13636330	28400112	25102588	25814402	27154396	11877732	12104210	13333004	12611817	8588888	8377181	9270306	9238400	6535990	5.25903e+06	6768625	7705512	4105503	4352197	5106772	4496148	10759323	11596658	11264109	12104397	41785104	40346580	39933132	43611592	76946264	67496504	75192744	79384616	80260464
4956	mannonate*	Xenobiotics	Food Component/Plant	62864	LC/MS Polar	100003695	2736	195.051	3246006	642-99-9			136252576	131615528	124503448	117105184	118035704	112234176	113337968	108227080	93308864	99518144	102961856	100806144	99402056	108212264	108836808	108770496	93784952	75238648	86341720	100899712	73998416	79398288	87585688	76380792	108998264	120974168	110714024	120162904	116636072	113731712	115065144	127050120	132787368	117502632	123089416	122507880	104430960
1512	margarate (17:0)	Lipid	Long Chain Saturated Fatty Acid	1121	LC/MS Neg	891	5731	269.249	10465	506-12-7		HMDB0002259	16213037	16862824	55842896	15914938	16720417	15263546	30846420	16713667	54474288	17039218	16270381	20324100	18597652	16174084	51397168	83787216	17709004	13221396	60206592	15823836	19223244	17019446	16662333	16560735	14971657	16604663	14092754	15423183	17193444	18947198	14051950	17749308	12770703	38116756	14947021	16392783	15393345
1865	margaroylcarnitine (C17)*	Lipid	Fatty Acid Metabolism (Acyl Carnitine, Long Chain Saturated)	57512	LC/MS Pos Late	100004054	1424	414.358	53477803	106182-29-0		HMDB0006210	15568320	16486848	18043232	17564956	19624732	17234020	21071708	15388949	17020460	17506652	22219128	16533165	17493870	17795704	20141868	20527304	16467545	16129392	19734428	23426936	18039984	16198768	19375654	13273108	5100166	6946645	4744754	6441896	11672635	13411589	12163270	11316993	20360344	24353810	19980516	23554596	22411428
1579	mead acid (20:3n9)	Lipid	Long Chain Polyunsaturated Fatty Acid (n3 and n6)	35174	LC/MS Neg	100001472	5650	305.249	5312531	20590-32-3		HMDB0010378	111455	159257	633622	301965	253164	238693	477553	287115	1505073	369345	282850	396284	461692	360262	921727	870988	941717	380892	1473850	500340	690432	746861	473645	346508	178719	177706	260001	223277	246244	302324	231885	268454	225748	400468	136137	284866	225130
434	methionine	Amino Acid	Methionine, Cysteine, SAM and Taurine Metabolism	1302	LC/MS Pos Early	415	2526	150.058	6137	63-68-3	C00073	HMDB0000696	563163456	613685504	534862208	658633152	690036800	667111168	577922944	609209216	687440576	680232448	589316416	655993664	731975040	575242816	619344768	676555072	657927488	474631776	574335936	579880768	502890464	588488896	638594368	590243008	534210304	521086976	660662400	613701312	717851456	647175872	681244992	581689088	646326272	626233472	590972672	816028800	781162560
440	methionine sulfoxide	Amino Acid	Methionine, Cysteine, SAM and Taurine Metabolism	18374	LC/MS Pos Early	100000039	1272	166.053	158980	3226-65-1	C02989	HMDB0002005	25733740	42301300	37703332	24495328	29602068	25548870	34762936	25872894	21830728	21479218	23175162	25315436	20846412	20886848	32535808	24889932	23090390	16705397	19037116	20901924	15876089	16597000	20772110	31375280	37046360	37596624	27332696	34884172	32418804	39867860	27262552	30312436	30496704	29008686	29925202	35872740	27072436
4282	methylphosphate	Nucleotide	Purine and Pyrimidine Metabolism	37070	LC/MS Pos Early	100001805	544	113	13130	7023-27-0		HMDB61711	5452858	5254767	5868826	4919105	5603543	5277455	6223914	5790332	5097509	6027130	6.24979e+06	6205993	7345265	7161901	7494637	8470365	7886068	6172358	7029729	7353210	4527391	4957880	5514561	4992192	3381836	3742893	3670379	4074418	4343152	4352758	3986232	4.12956e+06	4683088	4769139	4672959	4916827	3989004
2201	myo-inositol	Lipid	Inositol Metabolism	1124	LC/MS Polar	363	3506.3	225.062	892	87-89-8	C00137	HMDB0000211	9262114	9115460	8614082	9541257	12990946	11486617	11404223	12583057	13168599	13851586	13206579	13588455	14494785	12991750	13996727	13736032	16464648	12066917	16145184	15679629	18721196	18063548	20261512	18479864	6.53077e+06	6268055	7.27558e+06	6791250	10854800	9838829	9256840	8979802	12321757	10467215	10139751	13770488	14900247
1884	myristoleoylcarnitine (C14:1)*	Lipid	Fatty Acid Metabolism (Acyl Carnitine, Monounsaturated)	48182	LC/MS Pos Late	100006051	1316	370.295	129691961	889848-55-9		HMDB0240588	1085349	730200	2171719	1132065	706959	694769	1765660	1168964	403252	466929	1203231	1331311	321879	769402	1155020	416787	180417	627995	1079012	1004517	1.02504e+06	392931	340562	275735	951094	1159647	498164	423435	1224053	1997790	994136	1896260	2013838	2135138	1517088	1099174	618690
3098	myristoyl dihydrosphingomyelin (d18:0/14:0)*	Lipid	Dihydrosphingomyelins	57365	LC/MS Pos Late	100009038	2060	677.559	44260138			HMDB0012085	10679328	13214927	12065757	14200233	14554503	13237742	13372230	10639987	11181504	11371634	14278891	11415931	13058284	11582344	12227134	13328004	12395460	11306751	13318696	15782999	11488579	12694271	15425697	9442596	6865645	9668688	6.99569e+06	9147292	9162492	8803739	9780617	8.11352e+06	10092619	12479978	9698785	13600892	11698258
1862	myristoylcarnitine (C14)	Lipid	Fatty Acid Metabolism (Acyl Carnitine, Long Chain Saturated)	33952	LC/MS Pos Late	100001270	1350	372.311	6426854	18822-89-4		HMDB000506	6.50486e+06	6901453	8149082	7730990	7128204	6.12214e+06	7942700	6020998	5108961	4855572	6.78554e+06	5689617	4487009	4724888	6133671	5297248	3117664	3224174	4760533	5462820	3664302	3.12542e+06	4158703	2538895	3937345	4902738	3.5071e+06	4619211	6738236	7330848	6.44799e+06	6.6611e+06	8153368	9645306	7923084	8249361	6719396
138	N,N,N-trimethyl-5-aminovalerate	Amino Acid	Lysine Metabolism	57687	LC/MS Pos Early	100015962	2186	160.133	14274897				344999840	308400288	352111296	319988384	316494464	314287168	352663584	318081216	313377664	308563328	317199584	326957056	325023072	341028512	341475584	384435168	291464448	243258320	272418720	337131424	258630560	248746400	271328224	271935232	266622560	310266816	311491616	309430272	345776320	349745024	303778016	310053536	336847296	325344480	352928576	370784416	331063232
519	N,N,N-trimethyl-alanylproline betaine (TMAP)	Amino Acid	Urea cycle; Arginine and Proline Metabolism	62947	LC/MS Pos Early	100020217	2470	229.155				HMDB0240365	196136080	169235984	182547232	170228752	171822656	162324208	190245616	178734256	162956368	170188464	176001696	183630512	175445408	186019280	197606656	192579408	154727072	131807984	152246864	184979952	156022432	141886016	135951840	137503040	143874112	161512576	151096944	157881456	165831232	184324816	167485344	157532576	177658368	188400896	181810336	187370496	146170144
31	N-acetylalanine	Amino Acid	Alanine and Aspartate Metabolism	1585	LC/MS Polar	1110	1564.8	130.051	88064	97-69-8	C02847	HMDB0000766	1306040	1472000	1258098	1327266	1611321	1.66502e+06	1508654	1.57592e+06	2588829	2745018	2572536	2571186	2655670	2586098	2463401	2537788	1796682	1476747	1.56252e+06	1865056	1717975	1.61414e+06	1601442	1295130	1522643	1.62802e+06	1809305	1.65922e+06	791782	661285	780630	817321	848418	765591	683357	746094	624214
499	N-acetylarginine	Amino Acid	Urea cycle; Arginine and Proline Metabolism	33953	LC/MS Pos Early	100001266	2245	217.13	67427	155-84-0	C02562	HMDB0004620	9002562	8658234	9445718	11789211	15160737	11247956	12831507	15951515	14467680	15502231	16399163	20250524	16749263	9180984	15459462	11905942	19693780	12524073	23178484	17924328	15614047	24851036	27176260	27115600	9602467	7246797	13608742	11254101	18532952	19949280	14314672	11490456	15979601	9692191	13028185	24360584	25535812
42	N-acetylasparagine	Amino Acid	Alanine and Aspartate Metabolism	33942	LC/MS Pos Early	100001257	785	175.071	99715	4033-40-3		HMDB0006028	2450105	2586612	3152411	3.53631e+06	2737267	2261712	3066101	3152362	2201133	2106355	2727936	3184896	2520762	2194861	2913429	2381943	2471307	2.02395e+06	2756429	2602022	1826087	2275832	3071316	2737858	2314772	1776413	2713232	2400977	3795030	4361852	2783674	2669138	3.01085e+06	2723565	3701842	4114920	3506303
37	N-acetylaspartate (NAA)	Amino Acid	Alanine and Aspartate Metabolism	22185	LC/MS Pos Early	100000787	880	176.055	65065	997-55-7;997-55-7	C01042	HMDB0000812	631008	762783	731621	1144591	968732	1079468	949746	863604	790252	823613	773275	804341	827891	576793	896929	958098	594143	652071	639039	642757	337297	654697	603268	724598	619834	522683	764299	733695	893447	745414	728295	752850	747366	706851	802326	1035726	887784
1411	N-acetylglucosamine 6-phosphate	Carbohydrate	Aminosugar Metabolism	15107	LC/MS Polar	1213	4114	300.049	439219	102029-88-9	C00357	HMDB0002817	287644	229698	289455	286344	261117	247122	280905	274178	169005	173963	270806	277566	214191	291022	294844	282536	173670	194529	225649	270711	202277	182682	223702	178753	230921	275868	251238	264649	251929	264561	202164	284590	257749	298954	276037	265278	227448
1433	N-acetylglucosamine/N-acetylgalactosamine	Carbohydrate	Aminosugar Metabolism	46539	LC/MS Pos Early	100006435	715	222.097	84265;439174		C01074	HMDB0000212,HMDB0000215	22166368	22340384	22352584	22775654	21493002	21126314	21502260	21228360	20212864	20670712	18884086	21357420	17700276	17027624	17150066	18356450	13792047	12370995	12313486	13669638	10924121	11293787	12730898	11856078	25440528	27309644	28542752	27529832	28590752	28740676	27932450	27028962	27984508	27576118	29453254	29791212	23506040
1430	N-acetylglucosaminylasparagine	Carbohydrate	Aminosugar Metabolism	48149	LC/MS Pos Early	1215	1212	336.14	123826	2776-93-4	C04540	HMDB0000489	1822123	1876602	1.88101e+06	1.94138e+06	1.84409e+06	1786690	1.86787e+06	1.92941e+06	1758646	1690872	1750506	2019159	1994883	1966812	2.0503e+06	2346608	1731916	1432354	1739957	1.95371e+06	1434970	1669642	1788676	1745356	1631533	1672589	1.9353e+06	1.87456e+06	1765444	2.07298e+06	1805336	1711766	2033047	1.95469e+06	1818362	2223196	1838951
47	N-acetylglutamate	Amino Acid	Glutamate Metabolism	15720	LC/MS Pos Early	100000282	1050	190.071	70914	5817-08-03	C00624	HMDB0001138	538494	232535	704729	112787	482590	276492	938335	788064	426875	456469	1178911	902579	431136	862308	746211	519378	373125	418885	694924	763416	592123	233425	205584	220350	211253	221367	133918	99029	239843	428520	217033	282852	521528	590889	520424	453897	317027
48	N-acetylglutamine	Amino Acid	Glutamate Metabolism	33943	LC/MS Pos Early	100001253	845	189.087	182230	2490-97-3	C02716	HMDB0006029	4955274	5793110	6.03318e+06	5945444	6.60543e+06	5706677	6531237	6405746	5281631	5123126	5637915	6323182	5983826	5427230	6421820	6.48593e+06	6457168	4759776	6282402	6020889	4871794	6257557	6181833	5.85471e+06	3641189	3.09563e+06	3664618	3344271	4693311	5054876	3.81739e+06	3.71958e+06	5377645	4662734	3996502	5388746	5499252
2	N-acetylglycine	Amino Acid	Glycine, Serine and Threonine Metabolism	27710	LC/MS Pos Early	100001006	826	118.05	10972	543-24-8		HMDB0000532	1164284	1392033	1291713	1080838	1524689	1728318	1434566	1579667	2319212	2502121	2.82978e+06	2801525	3515471	2678856	2423727	3227191	1924610	1.97289e+06	1624173	1815055	972498	1692341	1249231	952242	1666880	1126182	1441158	1.67808e+06	573431	687744	656975	727732	666461	742476	636825	695358	836242
73	N-acetylhistidine	Amino Acid	Histidine Metabolism	33946	LC/MS Neg	100001293	900	196.073	75619	39145-52-3	C02997	HMDB0032055	54745	32131	35581		36039	41610	43822	43214	28519	49381	50435	40680	43774	53380	66910	40958	37657	31273	30868	44119	32919
336	N-acetylleucine	Amino Acid	Leucine, Isoleucine and Valine Metabolism	1587	LC/MS Neg	1082	2400	172.098	70912	1188-21-2	C02710	HMDB0011756	321275	402106	442026	379236	462456	492299	482344	391811	316337	455742	341033	471162	426751	427986	541467	346051	480409	396961	349642	415657	383189	496339	325928	341515	224913	172296	194770	173583	232408	279036	228852	321857	431048	540787	226931	319606	310340
435	N-acetylmethionine	Amino Acid	Methionine, Cysteine, SAM and Taurine Metabolism	1589	LC/MS Neg	1083	1787	190.054	448580	65-82-7	C02712	HMDB0011745	3426177	3.47055e+06	3749936	3043758	4750628	5427716	3.58934e+06	5058538	6.89075e+06	7356421	6772269	6265099	9942577	10649282	11130277	9888507	10405112	9665158	9381561	8063072	8048183	6.6462e+06	7075080	5840911		1945208	1.74583e+06	1401082	2444063	2054757	1971817	2.08612e+06	2696866	2688603	1797221	2083422	2441434
441	N-acetylmethionine sulfoxide	Amino Acid	Methionine, Cysteine, SAM and Taurine Metabolism	45428	LC/MS Pos Early	100005463	880	208.064	11902949	108646-71-5			501043	1229688	547260	955163	1105298	1172517	749372	754941	1239650	1217206	928089	926618	2261402	1326272	1499089	2.90818e+06	1976274	1220983	1112469	1936350	1391327	1843348	1894404	1780628	243164	263804	484625	485026	593767	555682	536628	333427	369543	445529	570007	638284	521287
1418	N-acetylneuraminate	Carbohydrate	Aminosugar Metabolism	32377	LC/MS Pos Early	1162	660	310.113	439197	131-48-6	C00270	HMDB0000230	2926808	2359954	2057604	1860429	2285417	2238591	1734615	1941033	2174143	2196394	1672666	1.74358e+06	2145213	2086422	1690487	1681535	1651177	1481516	1185014	1204964	1148691	1198204	904400	884491	2281588	2401126	2150825	2130283	1633279	1717055	2025586	2134204	2371573	2111323	1594158	1261063	1.90013e+06
141	N-acetylphenylalanine	Amino Acid	Phenylalanine Metabolism	33950	LC/MS Neg	100001256	2597	206.082	74839	2018-61-3	C03519	HMDB0000512	556377	686608	619166	434550	676130	554918	626854	599867	581744	658714	573192	612916	658916	728095	675410	634531	743456	574460	595605	550468	659619	595001	422935	478036	348871	346370	243811	235754	347060	313038	297125	349623	539950	603718	414254	465598	473330
11	N-acetylserine	Amino Acid	Glycine, Serine and Threonine Metabolism	37076	LC/MS Pos Early	100001851	800	148.06	65249	97-14-3		HMDB0002931	3.90182e+06	3750761	3920306	5083451	4859623	5108050	4849239	5001813	5.56288e+06	5575774	6442108	6755212	8061572	7096891	8289554	9239889	7347490	7061442	7864200	8781469	7877716	11177170	12096610	9484655	1320535	1256130	1645241	1.53067e+06	1071589	1107548	914156	918005	816215	779829	888074	1.01371e+06	953047
18	N-acetylthreonine	Amino Acid	Glycine, Serine and Threonine Metabolism	33939	LC/MS Neg	100001274	821.6	160.061	152204	17093-74-2		HMDB0062557	946681	600640	672406	702863	807831	793793	640561	746652	823110	824679	912253	739965	867530	792081	805153	781613	835529	558633	551894	517823	529584	484322	368750	409814	392870	527361	435378	471678	594486	450150	466607	482534	686207	472721	426710	521004	473362
417	N-acetylvaline	Amino Acid	Leucine, Isoleucine and Valine Metabolism	1591	LC/MS Neg	1084	1704	158.082	66789	96-81-1		HMDB0011757		162662	177826	155753	283877	209047	212442	211296	366416	504332	316666	397919	284871	312887	454142	415244	211148	214462	228302	305029	207682	175117	184251	159263	137644				105804	94499					109338
3033	N-behenoyl-sphingadienine (d18:2/22:0)*	Lipid	Ceramides	57372	LC/MS Pos Late	100015624	3911	620.598					14340032	12770264	13263360	13179175	13009067	11009042	14974159	12612309	11336730	11262632	13181947	12321939	11115690	12800620	13442083	12149860	10674474	11315837	12814826	14966156	12920544	11045532	11636588	8603385	9503442	13427463	7.917e+06	10294483	9907937	11813041	10073202	11112104	13202230	13424023	13046697	11848609	10921040
4203	N-carbamoylaspartate	Nucleotide	Pyrimidine Metabolism, Orotate containing	1594	LC/MS Pos Early	1108	795	177.051	93072	923-37-5	C00438	HMDB0000828	8797755	8644291	12131895	11788562	6620435	8428521	10121509	9630804	6963108	6417358	9086175	9744565	6994150	6789930	8656589	6869415	5239804	4898664	5853641	7336715	3487907	3.83695e+06	4599560	4308032	7749292	7881388	8916059	9415690	7.86647e+06	8359893	7292263	7745002	7010401	6306384	7.49257e+06	8.05776e+06	5795759
508	N-delta-acetylornithine	Amino Acid	Urea cycle; Arginine and Proline Metabolism	43249	LC/MS Neg	100004523	858	173.093	9920500		C00437	HMDB0003357	354846	334199	344178	297875	271822	283076	302342	296665	211160	223296	223460	231570	221678	217692	228441	194511	180003	175298	175175	181067	130611	123556	125584	122626	324296	369374	324123	326646	292494	312725	271358	313400	301423	259612	239329	219788	208117
437	N-formylmethionine	Amino Acid	Methionine, Cysteine, SAM and Taurine Metabolism	2829	LC/MS Neg	194	1543.8	176.039	439750	4289-98-9	C03145	HMDB0001015	189700	146596	184480	246121	148107	197226	249740	174495	199077	125238	141234	191268	136090	155881	195173	183528			128119	182694	171041		262449		231485	195812	258369	261390	225974	282184	213161	238712	199069	312670	237115	241967	367873
227	N-formylphenylalanine	Amino Acid	Tyrosine Metabolism	48433	LC/MS Neg	100006056	2360	192.067	7064571;759256	13200-85-6		HMDB0240317	1203889	1131062	1644791	1633843	1231499	1279203	1178013	1.46826e+06	1046495	1119174	1290806	1168363	1.75461e+06	1307668	1477693	1340754	1399654	908909	1214866	1449939	1527734	978253	1450767	2100654	1181903	850729	1079705	1048783	1443436	1441727	1593693	1187045	1230029	1526688	1728205	1.67907e+06	1191985
518	N-methylproline	Amino Acid	Urea cycle; Arginine and Proline Metabolism	37431	LC/MS Pos Early	100001956	1335	130.086	643474	475-11-6		HMDB0094696	2051418	1086152	1157885	1194105	373327	919796	289891	415265	164188	435042		265600	670521		611008		543268	493916	413552					994290	5237835	4551520	5456344	5244125	1.72813e+06	1391355	1579889	1441063	1058576	558394	516148	900155	752177
3031	N-palmitoyl-sphingadienine (d18:2/16:0)*	Lipid	Ceramides	57416	LC/MS Pos Late	100015609	2490	536.504					2513557	3249245	1759352	3352929	4212957	3204801	1805761	1958016	3281418	3.4717e+06	1606663	1601084	3360068	1572461	1557812	2846100	3165628	1502804	1345504	1268615	2885987	4710565	3849758	3.47302e+06	938049	1252760	1405545	1724267	1723026	1.04264e+06	1896724	1241193	1296316	1082314	1222292	2127917	1.99668e+06
3009	N-palmitoyl-sphinganine (d18:0/16:0)	Lipid	Dihydroceramides	52604	LC/MS Pos Late	100009028	3090	540.535	5283572	5966-29-0		HMDB11760	4688111	4269203	4726414	4968478	5100138	4618782	4607222	4270159	4237503	4526886	4646538	3884642	4805967	4698386	4862952	5005737	4787971	4332250	5534850	5733298	5779288	4996468	5657323	4200914	2468450	3239923	2717127	3180688	3209754	3566863	3516325	3291700	3.99101e+06	4322667	3724308	4188740	3785174
3021	N-palmitoyl-sphingosine (d18:1/16:0)	Lipid	Ceramides	44877	LC/MS Pos Late	1518	2893	538.519	5283564	24696-26-2		HMDB0004949	46899140	27329034	40612552	24690822	26746440	26871344	38351444	34825420	26685360	25779480	38579792	32859834	26397956	37946460	36949388	24391056	25747244	33957264	38196820	41087404	42279076	29334584	25514042	24513856	22546692	30836030	19325850	20548108	21839240	29150888	21890970	27883568	34047540	34975508	32109666	20737026	21960892
3012	N-stearoyl-sphinganine (d18:0/18:0)*	Lipid	Dihydroceramides	1759	LC/MS Pos Late	922	3526	568.566	5283573	2304-80-5			4.17401e+06	3622109	4375621	4535227	3480814	3567020	4190903	3.99146e+06	3694823	3727997	4330731	3720856	4359067	4967772	5279141	5291748	4997422	4994179	6476675	6127195	6078633	5616152	6599346	5915501	1806518	2441423	1941700	2573893	3198384	3376455	3158589	3269542	3993678	3640509	4447290	3792105	3350502
3025	N-stearoyl-sphingosine (d18:1/18:0)*	Lipid	Ceramides	54979	LC/MS Pos Late	1547	3392	566.551	5283565	104404-17-3		HMDB0004950	17014732	16786698	17589636	17551180	15103035	14712415	15590624	14304063	13553866	14322512	14575013	12697659	14874930	14956663	15509255	17912156	14026841	12425219	14751190	16512073	13531305	12761592	15035984	11359277	9045477	12680312	10307933	13119569	13313525	12789873	13679324	12716393	14367304	14589408	14677155	14663972	12770426
2173	N-stearoyltaurine	Lipid	Endocannabinoid	39730	LC/MS Neg	100003240	5782	390.268	168274	63155-80-6					79518				48501		78415				27808		94408	105572	25651		61050			19362							26634					73849	21420	31053
116	N6,N6,N6-trimethyllysine	Amino Acid	Lysine Metabolism	1498	LC/MS Pos Early	189	2825	189.16	440120	23284-33-5	C03793	HMDB0001325	88264976	88168768	98464856	85852648	91336184	80929496	99902832	105784208	103045064	102196216	97266992	122845896	103752232	100461832	120789120	113062272	108097240	70405616	97264912	112775272	102079080	95228944	104553112	102539912	55488276	60228232	60424744	56645156	74838000	74752432	68441856	67667832	89055016	71871296	78366384	85167960	70777176
107	N6-acetyllysine	Amino Acid	Lysine Metabolism	36752	LC/MS Neg	100001734	1059	187.109	92832	692-04-6	C02727	HMDB0000206	97045	64834	103367	83966	73849	80180	86738	94008	71912	84390	103078	98132	82929	65263	99590	83087	104556	62785	80150	78019	111260	99956	111882	68158	56397	56910	44115	50467	58541	44964	28837	41817	79509	39752	50646	46192	37818
1435	N6-carboxymethyllysine	Carbohydrate	Advanced Glycation End-product	36713	LC/MS Pos Early	100001768	2500	205.118	123800	5746-04-03		HMDB0240347	8426244	7651488	8178240	7394617	7984605	7957757	7555199	7929595	7976645	7949407	8.2856e+06	8369729	8696484	8.19674e+06	8.05029e+06	9968340	10473950	6077998	7653969	7225820	5114764	5529115	6040683	5168160	4920347	4869365	5346212	5750811	7262341	7.88197e+06	6774303	6426129	7.91601e+06	8.15409e+06	8476755	8051308	7.99703e+06
114	N6-methyllysine	Amino Acid	Lysine Metabolism	62860	LC/MS Pos Early	100003415	2831	161.129	164795	1188-07-4	C02728	HMDB0002038	1677710	1716193	1930136	1.63371e+06	729562	771544	826537	777118	618262	667836	494899	604400	550879	520843	652311	577115	942309	583141	606128	447053	782366	637835	870499	976780	6191908	5967069	6701454	6257269	1966014	1909509	2017926	1913857	539968	709634	547301	701017
4302	nicotinamide	Cofactors and Vitamins	Nicotinate and Nicotinamide Metabolism	594	LC/MS Pos Early	432	1942	123.055	936	98-92-0	C00153	HMDB0001406	544337536	493047648	586874560	515235808	542793856	521714048	581808128	592311808	516457088	520528512	612678464	624328832	616125824	638649280	675570304	723715520	701321536	632365120	656227520	757002560	684354496	773328064	741978624	783811008	409908608	406929280	405164608	396818336	382430848	470396384	397317888	428970272	490850944	428070560	446656832	440728320	363924800
4306	NAD+	Cofactors and Vitamins	Nicotinate and Nicotinamide Metabolism	5278	LC/MS Neg	1310	1434	662.102	5892	53-84-9	C00006	HMDB0000217	64803	47192	61076	105399	50392	54193	69720	63134	61060	66699	78296	96102	68922	72595	141417	191933	71813	48886	152445	293620	82940	86588	447144	355853	53737	59882	90266	118952	278154	243762	107602	88078	56775	47046	200769	234919	71902
4304	nicotinamide ribonucleotide (NMN)	Cofactors and Vitamins	Nicotinate and Nicotinamide Metabolism	22152	LC/MS Pos Early	1312	766	335.064	14180	1094-61-7	C00455	HMDB0000229	717285	723628	815414	932310	804621	795693	1.01011e+06	982463	858748	793655	933163	1233639	988420	870658	1391830	1752309	806475	797935	1843961	2459089	832308	1076417	2596171	1658397	650458	697987	913990	960499	1395314	1397049	838005	821580	893119	802272	1566273	1732415	891970
4305	nicotinamide riboside	Cofactors and Vitamins	Nicotinate and Nicotinamide Metabolism	33013	LC/MS Pos Early	100001310	2040	255.098	439924	1341-23-7	C03150	HMDB0000855	223960	329729	255073	346842	575278	511656	475075	502859	928781	999393	841356	873577	1326350	958273	1115701	1495986	1203460	895031	1005659	1115614	780326	1386576	1487592	1514119	75364	164837	126914	116146	310619	214459	214309	153784	613006	613527	603720	913415	1070959
4301	nicotinic acid mononucleotide (NaMN)	Cofactors and Vitamins	Nicotinate and Nicotinamide Metabolism	32461	LC/MS Pos Early	100001058	648	336.048	5288991	321-02-8	C01185	HMDB0001132	5271516	5089186	5048433	5526091	7616533	8442219	6.91006e+06	7710974	11905201	11791560	10965524	12609702	29422914	28090792	28503294	33319808	32702460	29213386	32016978	35585688	27368592	30579708	33000600	29196500	210955	201232	226693	201873	597732	602121	432335	533733	306300	228691	240795	328165	193216
1516	nonadecanoate (19:0)	Lipid	Long Chain Saturated Fatty Acid	1356	LC/MS Neg	892	6068	297.28	12591	646-30-0	C16535	HMDB0000772	1.88229e+06	1939139	4940282	2020782	1950448	2129506	3084468	1602493	6522971	1946382	2650724	3278948	1891478	2460082	4800898	6372524	2592125	1904658	4298286	2194639	2643300	2308160	2204225	2019982	1919521	2581533	1745687	1770797	2216782	2822939	1819294	2185218	2435854	3551072	1588922	2197916	2040027
1852	octanoylcarnitine (C8)	Lipid	Fatty Acid Metabolism (Acyl Carnitine, Medium Chain)	33936	LC/MS Pos Late	100001247	950	288.217	11953814;123701	3671-77-0	C02838	HMDB0000791	926966	998729	1109676	1444426	998292	851762	1031975	782247	553178	582873	701895	636734	530760	523740	599209	652234	384192	372261	603251	620928	455058	488697	556762	404493	661144	786816	760198	877204	1102215	1224565	1007296	908000	858225	1003565	1048678	1115747	775856
1533	oleate/vaccenate (18:1)	Lipid	Long Chain Monounsaturated Fatty Acid	52285	LC/MS Neg	100008930	5655	281.249	637517;445639;5281127;5282761		C01712,C08367,C00712,C21944	HMDB0000207,HMDB0000573,HMDB0003231,HMDB0240219	63825716	64822000	235598672	70953648	83638744	78881144	154150176	79941024	533261024	116470104	96311536	140543664	111636584	72470352	296566784	310881568	196749920	89096528	653171776	110040032	238951056	221652768	186020608	138367616	54734532	60346028	61337600	50804328	93386992	91564560	62521152	74337072	77097472	200451696	52593152	107662808	99613088
2159	oleoyl ethanolamide	Lipid	Endocannabinoid	38102	LC/MS Neg	1137	6450	324.291	5283454	11-58-0;111-58-0		HMDB0002088	637100	787320	2122029	678039	1393627	1357705	1964832	1100079	3731133	1604275	1804329	1954285	1029146	1681868	4122773	5602719	2623072	1442167	4868520	2153851	1698992	2903783	2749526	2305459	404467	579548	515001	242098	794734	749362	628098	763359	828650	1746530	905267	919905	703183
2940	oleoyl-arachidonoyl-glycerol (18:1/20:4) [2]*	Lipid	Diacylglycerol	54961	LC/MS Pos Late	100010937	2990	660.556	9543786			HMDB0007228	2565648	1.8262e+06	2093080	1950301	4063926	3440743	3853085	3.37671e+06	5103308	5582120	6055744	4969599	6.31557e+06	6758908	6328515	6945648	6994222	6.11678e+06	7545612	8107721	8912265	7072326	7.92094e+06	6127279
2927	oleoyl-linoleoyl-glycerol (18:1/18:2) [2]	Lipid	Diacylglycerol	46799	LC/MS Pos Late	100002990	3223	636.556	71433693	104346-53-4		HMDB0007219	2198637	1.94414e+06	1595922	1777545	2246712	1950741	1.91531e+06	1523274	2620107	3012610	3358561	2331126	4605989	4350505	4051189	4943295	5801348	4723656	5229337	5900921	7961892	6554157	8.07699e+06	5240489
1886	oleoylcarnitine (C18:1)	Lipid	Fatty Acid Metabolism (Acyl Carnitine, Monounsaturated)	35160	LC/MS Pos Late	100001501	1423	426.358	6441392	38677-66-6		HMDB0005065	154247616	158157312	200342048	177158000	156735296	146506432	190811968	146921696	125919288	131436656	182642384	149016656	118644584	133352424	159115456	134792928	106567464	112647536	144314400	174968736	128491048	102654368	124815680	89150288	93727392	135711296	88692240	115289952	135898064	160860672	132368864	144979408	200458720	224143680	185399440	196762800	156243936
1944	oleoylcholine	Lipid	Fatty Acid Metabolism (Acyl Choline)	53260	LC/MS Pos Late	100009331	1449	368.352	59040790			HMDB0240596	643461	827432	883047	875697	998014	868143	911613	836305	965044	947070	1115997	882169	1091578	1130584	1179272	1190485	925922	888899	1317604	1387415	780650	726604	855091	579397	578698	769063	528672	776091	730539	756443	717088	570674	928519	1066546	911859	1114826	978958
584	ophthalmate	Amino Acid	Glutathione Metabolism	34592	LC/MS Pos Early	100001311	2085	290.135	7018721	495-27-2		HMDB0005765	7578969	8680977	10016783	10502019	13369158	13943988	14953815	14608828	16943156	17707628	19248492	19519136	18012712	16207478	20630504	24563928	17087566	13732350	17040868	20947552	14208262	17951860	20483744	17509620	6285376	6942642	7950434	8248832	10562146	10639832	9181151	8542512	13280616	14024081	16911234	17698290	17137164
487	ornithine	Amino Acid	Urea cycle; Arginine and Proline Metabolism	1493	LC/MS Pos Early	444	2800	133.097	6262	3184-13-2	C00077	HMDB0000214	1170175872	1097844864	1168450560	1252390016	1530344320	1321683072	1302990592	1549937024	1448976768	1612414208	1480600704	1697408256	1503038464	1257321856	1430256128	1294132992	1522199680	1263698816	1660290816	1444688512	1872678784	1746668928	1841538944	1727971328	919996416	860063552	1034007936	849263552	1449533440	1444597120	1336936576	1232964608	1634809984	1513337600	1457840512	1819163648	1921774464
4205	orotate	Nucleotide	Pyrimidine Metabolism, Orotate containing	1505	LC/MS Polar	445	1638.1	155.01	967	50887-69-9	C00295	HMDB0000226	11324930	10850298	9706854	8.18698e+06	6953546	5365881	6.55744e+06	6339642	10727351	11286206	10880734	8829454	14512994	14541891	12196682	9406285	8400007	5355018	4468497	5125290	4894404	4199012	3477125	2728209	378193	452471	395992	356576	312283	272089	404457	459894	380196	411376	319448	277350	280799
4207	orotidine	Nucleotide	Pyrimidine Metabolism, Orotate containing	35172	LC/MS Polar	100001416	2250	287.052	92751	314-50-1		HMDB0000788	5933864	5.89892e+06	5376660	5219822	5287816	5178790	5431133	5187618	4453862	4941509	4820751	4630922	4706453	4902083	4962979	5058953	4214260	3339829	3842804	4390424	3675734	3679309	3874511	3635214	4648793	5059326	5007352	5184420	5383016	5239104	5042664	5574142	6062037	5335705	5642340	5815548	4663667
4549	p-cresol sulfate	Xenobiotics	Benzoate Metabolism	36103	LC/MS Neg	100001315	2890	187.007	4615423	3233-57-7		HMDB0011635	11345005	10542391	11737755	12773849	13783406	12575157	12582550	15568749	16033851	16553496	15995181	17033912	16385682	14581440	15511106	13589373	20034590	14310677	17907336	16717561	23434436	19929556	22950096	21341276	10720510	10221185	10900147	10676516	14267991	14808880	12460843	12844170	16372600	14446507	12430984	16338431	16072907
1510	palmitate (16:0)	Lipid	Long Chain Saturated Fatty Acid	1336	LC/MS Neg	424	5618	255.233	985	57-10-3	C00249	HMDB0000220	342408576	317516096	1137791872	318946720	331734304	320959264	743733440	338052032	1273336192	410271776	359287232	441718304	386612896	296955648	1075931392	1200295936	488617888	319056704	1478052736	394482592	567262976	491720064	430798592	398193600	322991328	308440064	285298112	287654688	334020832	340407520	283725120	365107712	293568256	921138240	281210976	367560224	348311200
1885	palmitoleoylcarnitine (C16:1)*	Lipid	Fatty Acid Metabolism (Acyl Carnitine, Monounsaturated)	53223	LC/MS Pos Late	100009406	1357	398.327	71464547				5.68992e+06	6.65019e+06	7953596	8.15214e+06	6535526	6033715	7635046	5666391	4562128	4538879	6281667	5034404	4063366	4202120	5385410	5417297	2990836	3067810	4509511	6058404	4116561	3335838	4368301	2775371	3255380	4382926	3.66161e+06	4569621	6570844	6688893	6193562	5933181	7530560	8748128	7443294	7874499	6.72141e+06
3099	palmitoyl dihydrosphingomyelin (d18:0/16:0)*	Lipid	Dihydrosphingomyelins	52434	LC/MS Pos Late	100008954	2290	705.591	9939965			HMDB0010168	242289088	297662784	263733696	322285696	316863072	301292416	264641232	220982544	259752336	260807520	256833664	231242096	271571680	226560144	249499680	275656544	258838416	212689952	247975568	270466624	214253136	254558896	273828800	216013664	171029616	245053568	227330688	267521776	248306304	215985824	269524736	207624592	239063664	267768080	237758224	306491904	276938944
2162	palmitoyl ethanolamide	Lipid	Endocannabinoid	38165	LC/MS Pos Late	1489	1643	300.29	4671	544-31-0	C16512	HMDB0002100	925561	1019367	792357	859590	1.57192e+06	1475593	1375443	1284793	1736061	1789396	1939523	1.84523e+06	2169509	2146333	2314253	2139583	2734080	2729159	2571519	3.02321e+06	3638651	3251768	3290353	2408978	482982	576959	475255	521574	789686	769348	823384	709188	1113928	1567129	1108059	1258550	1332356
3103	palmitoyl sphingomyelin (d18:1/16:0)	Lipid	Sphingomyelins	37506	LC/MS Pos Late	100002107	2168	703.575	9939941	6254-89-3		HMDB0010169	1490015360	1597820032	1562774656	1565021824	1558505600	1490437248	1527563008	1472140416	1403344768	1429087488	1519012224	1429394304	1485817856	1560105472	1523181568	1526070656	1479117568	1386364928	1559657600	1617138176	1488540416	1408670976	1521325440	1322466048	1278323584	1523874432	1287285248	1437617152	1368197248	1418471680	1369817088	1361234560	1519547264	1559803904	1450714624	1587730816	1477027584
3134	palmitoyl-sphingosine-phosphoethanolamine (d18:1/16:0)	Lipid	Ceramide PEs	62984	LC/MS Pos Late	100021162	2207	661.528					1.86309e+06	2216438	2094723	2.01806e+06	1760076	1.89431e+06	1962929	1.93235e+06	1484190	2052786	1886163	1769259	1603373	2118606	1782742	1.94086e+06	1740486	1596174	1705245	1995908	1744993	1528969	1715542	1501041	1552969	2117017	1799003	2014437	1794408	1823751	1807029	1786684	1856373	2058115	2064661	1908116	1938185
1864	palmitoylcarnitine (C16)	Lipid	Fatty Acid Metabolism (Acyl Carnitine, Long Chain Saturated)	44681	LC/MS Pos Late	100000776	1425	400.342	461	6865-14-1	C02990	HMDB0000222	119231264	126313376	135561008	142669312	136609280	123726888	157226208	122270160	108216320	112195720	142789696	123446608	109483960	115454720	122053592	117770344	84289752	89854888	112508136	130546608	87905736	79320208	90955568	69284080	56064160	81017528	56887152	71270040	112205968	110307656	108444880	108207184	165045008	200582608	154916288	182926736	152734400
1943	palmitoylcholine	Lipid	Fatty Acid Metabolism (Acyl Choline)	52944	LC/MS Pos Late	100009233	1482	342.337	151731			HMDB0240592	560719	615157	754064	698483	746993	561363	895012	571985	738738	682673	961802	768875	842581	948380	1095679	960278	821821	914753	1.02814e+06	1317246	818079	643686	867664	589828	221712	265917		324413	463389	499217	396997	376778	774272	909193	793295	715624	837394
4333	pantothenate (Vitamin B5)	Cofactors and Vitamins	Pantothenate and CoA Metabolism	1508	LC/MS Pos Early	1024	1667	220.118	6613	137-08-6	C00864	HMDB0000210	31890664	27534792	30028336	28815654	37781268	34994600	40821712	43898956	38544136	40082232	42119624	48490628	43747560	41531560	48554668	44647064	33090716	28497956	34712120	35496156	16481460	20999032	24357534	23409464	18567112	18430924	22149102	19560632	36706108	38180736	31158184	31083046	49102808	42156440	43488848	51668336	50095820
1509	pentadecanoate (15:0)	Lipid	Long Chain Saturated Fatty Acid	1361	LC/MS Neg	980	5521	241.217	13849	1002-84-2;10002-84-2	C16537	HMDB0000826	12873842	13126807	39938264	12258506	10960747	12814781	27048954	11802291	34866044	12952571	12438375	14334825	12720901	11148751	33869240	55585100	10427019	10955674	45674084	12685441	15119144	11853997	11237444	10073635	12129969	12318179	10783050	11041966	12399022	13666049	10159711	13912304	9554699	31819214	12133884	13355715	12227691
1863	pentadecanoylcarnitine (C15)*	Lipid	Fatty Acid Metabolism (Acyl Carnitine, Long Chain Saturated)	57522	LC/MS Pos Late	100015842	1362	386.327	123132011			HMDB0062517	5131744	5885338	6365389	6484676	6755222	6044895	7.41094e+06	5444520	4947318	5127493	6634536	5313579	4526541	4915252	5555681	5.90945e+06	3881136	3839342	4965337	6462720	3916115	3594007	4434125	2946972	2104705	2.78618e+06	1962427	2.88135e+06	5442169	5079318	5295665	4969703	7071634	8941184	6984222	8452269	7415538
6419	pentose acid*	Partially Characterized Molecules	Partially Characterized Molecules	63264	LC/MS Polar	100021467	2180	165.041	7991		C00803	HMDB0000892	856126	604426	732072	639204	588244	478186	680552	563673	305124	278344	391307	462627	379412	290056	351828	285929	162914	211995	272500	226920	148679	183589	132119	163204	825404	878446	802605	860859	562750	581296	745681	791184	781678	666971	705961	635635	420050
6185	phenol red	Xenobiotics	Chemical	36817	LC/MS Neg	100001724	3665.9	353.049	4766	143-74-8	C12600		21576612	22121090	20512480	22653620	26189800	23103080	23598488	25899336	28723956	29033418	26505416	30911344	33022806	31909724	33883080	30692266	37563356	32006780	36110632	37897740	43497872	42940236	42905344	41264488	24168836	27782776	27147942	26093280	27120324	26677692	24716380	24319732	33246392	23215302	24723618	29517876	30535996
190	phenol sulfate	Amino Acid	Tyrosine Metabolism	32553	LC/MS Neg	100001510	2156	172.991	74426	937-34-8	C02180	HMDB0060015	237478	202745	227868	290096	242964	251192	317772	277950	283283	232817	350289	362024	275710	310541	343916	326262	301702	290343	264205	315970	362819	306654	375885	310530	204251	206697	225340	264997	276150	325116	253509	163497	290838	311320	237093	308902	257313
1187	phenylacetylglutamine	Peptide	Acetylated Peptides	35126	LC/MS Neg	100001417	2330	263.104	92258	28047-15-6	C04148	HMDB0006344	176253	154735	209029	200294	67449	82752	73485	77133	25007	22120	37006	33357	13943												471778	415746	343016	493820	216311	232399	218801	234658	97065	96757	82066	99062	28171
1190	phenylacetylglycine	Peptide	Acetylated Peptides	33945	LC/MS Neg	100001275	2375	192.067	68144	500-98-1	C05598	HMDB0000821	420662	649856	449837	377290	608295	551731	577123	451279	524772	664681	448986	747146		538240	447401	356204	672032	618600	525733	641820	591213	790960	713983		321643	330904		332829	395506	516771		675780	652935	664639		638522	536862
140	phenylalanine	Amino Acid	Phenylalanine Metabolism	64	LC/MS Pos Early	460	2878	166.086	6140	63-91-2	C00079	HMDB0000159	891684736	965211392	911611072	906899392	993704768	990732928	988753408	924317120	1022967168	1035211968	924178496	1065786624	1156755456	1012145216	1161136768	1180504576	1276876672	962498176	1095536384	1168260736	1157976448	1280979840	1305699712	1311469568	789771648	847959616	909067520	825959680	959108736	902686592	912438656	860007104	967931136	899562432	850689344	1122532864	1020734592
921	phenylalanylalanine	Peptide	Dipeptide	41374	LC/MS Neg	100003589	2745	235.109	5488196	3918-87-4		HMDB0028988	298405	368402	396721	338154	347121	373992	355812	388207	380590	292365	562866	462515	389727	494690	517324	649300	896103	537469	462339	299579	216296	176221	285041	170085	116945	127467	145990	118760	262260	224239	220451	241323	454494	242646	325486	322583	289470
151	phenyllactate (PLA)	Amino Acid	Phenylalanine Metabolism	22130	LC/MS Polar	100000774	908	165.056	3848	828-01-3	C05607	HMDB0000779,HMDB0000563	138395		169059	155348	174195												129444					152530					135012	140262	191546			239971		217173		235094	185930
150	phenylpyruvate	Amino Acid	Phenylalanine Metabolism	566	LC/MS Polar	241	845	163.04	997	156-06-9	C00166	HMDB0000205	610508	510958	585459	485215	606563	474367	727866	710657	505776	543928	563880	683201	478545	830486	631657	421940	628883	575653	636167	360785	333173	121814	190207	187102	403406	445054	384608	401509	669494	1076897	610760	738338	1146832	983879	764364	870757	980374
1468	phosphate	Energy	Oxidative Phosphorylation	42109	LC/MS Neg	461	608	96.9696	1061	7664-38-2	C00009	HMDB0001429	189324144	305788928	176327728	160312752	227979920	241376192	159038992	183686576	343497056	354189568	301580384	207100144	348057984	351971392	194713776	193365024	338904288	197608288	188104720	159579888	376245120	377402208	174439984	192122016	347365504	358155520	202465024	212747216	232415984	354472960	359159264	348514272	416466336	376023136	318045024	379091584	397180608
1238	phosphoenolpyruvate (PEP)	Carbohydrate	Glycolysis, Gluconeogenesis, and Pyruvate Metabolism	597	LC/MS Neg	463	587.3	166.975	1005	10526-80-4	C00074	HMDB0000263	3939816	3821241	6384423	12904120	7687193	8640168	11801979	10529932	10236270	10260977	9830539	10877910	6.45029e+06	6319333	6480764	7.2725e+06	2117439	2480174	3.6017e+06	5802954	2223002	2435145	8820972	6750537	9629692	10762899	14946924	20185020	22616716	28216964	21353330	21068084	13084514	12914617	31146986	29623692	19150948
2238	phosphoethanolamine (PE)	Lipid	Phospholipid Metabolism	1600	LC/MS Neg	1026	638	140.012	1015	1071-23-4	C00346	HMDB0000224	814532	789311	937430	906848	495134	431818	480307	519086	478984	530133	564309	516767	1599511	1568436	1767071	1829097	4434321	3998482	4319758	4716234	8460806	8511015	8758166	8812184
131	pipecolate	Amino Acid	Lysine Metabolism	1444	LC/MS Pos Early	1025	2200	130.086	849	4043-87-2	C00408	HMDB0000070	43801212	40789288	47707732	44486088	8302421	8548236	8407636	8.37491e+06	11020507	12356308	12136255	13714551	85636024	88289176	86607656	108976120	134451424	111540096	123202816	139526656	121883728	142093984	141433856	138038864	11599404	12733883	12749184	12478648	2600336	2846512	2033986	2361819	2715326	2465923	2250503	2710411	2821245
495	proline	Amino Acid	Urea cycle; Arginine and Proline Metabolism	1898	LC/MS Pos Early	480	1603	116.071	145742;614;8988	147-85-3	C00148,C000763	HMDB0000162,HMDB0003411	739372544	764312448	736444928	684478912	689769152	696632512	691175232	665399936	700126080	713385408	646448000	696416704	991038592	971707456	925426688	1078171264	1135706240	889201408	857617792	1014259712	1004313152	951352960	959525696	939866880	678423040	679738688	727952448	713028608	644797696	657228096	647996416	636248384	686386816	676757056	621652352	678791040	660785088
947	prolylglycine	Peptide	Dipeptide	40703	LC/MS Pos Early	100003674	2136	173.092	6426709	2578-57-6		HMDB0011178	308807	296707	574989	535799	424420	262510	614303	566277	268162	228404	322334	458549	224819	200962	291560	300190	166630	132905	308347	247340	94006		227634	127990	333001	220969	501941	417183	1.03479e+06	1137536	681275	493088	503374	428768	767132	1606992	946787
1771	propionylcarnitine (C3)	Lipid	Fatty Acid Metabolism (also BCAA Metabolism)	32452	LC/MS Pos Early	100001162	2590	218.139	107738	17298-37-2	C03017	HMDB0000824	261826432	215926768	237025728	205198080	199365360	172670432	245716592	231261088	160768672	188459904	172060576	177998304	167426576	169235968	187244960	181153024	137942304	106211192	120599520	139002096	110423384	116513920	123533144	115992472	229612416	246749536	231867200	233372624	252665440	239971264	218391280	214691984	238817424	244069424	236241168	225120832	159783648
4219	pseudouridine	Nucleotide	Pyrimidine Metabolism, Uracil containing	33442	LC/MS Neg	821	1100	243.062	15047	1445-07-4	C02067	HMDB0000767	21500				27003	30044	42182	28432	61248	67161	76149	50863	134483	131837	107072	160486	154411	126185	163331	181230	230783	231948	215110	229455
537	putrescine	Amino Acid	Polyamine Metabolism	1408	LC/MS Pos Early	49	3027	89.1073	1045	110-60-1	C00134	HMDB0001414	540749	641994	582866	703009	976412	1025766	766144	912457	2495881	2842831	2502409	2639323	3457537	2335221	2843325	3222706	5135102	4.01121e+06	4554368	4287215	6887559	7.4698e+06	7547160	7.78375e+06	148200			271600		190301			131618		210785	277373	281071
4447	pyridoxal	Cofactors and Vitamins	Vitamin B6 Metabolism	1651	LC/MS Pos Early	491	2343	168.065	1050	65-22-5	C00250	HMDB0001545	31475908	29097614	33680056	34133288	48784604	50129776	47961176	48946328	56182812	53465112	54439656	58181264	89961032	73152848	88363160	101222104	72420208	56403576	76301632	69793112	40281088	50258180	62954772	55262544	10697511	11050091	14683761	15330492	55152356	52056584	47912620	44683516	73442192	57265720	86456680	88098400	79290448
4446	pyridoxal phosphate	Cofactors and Vitamins	Vitamin B6 Metabolism	5331	LC/MS Neg	492	943	246.017	1051	41468-25-1	C00018	HMDB0001491	147699	117371	148580	190850	197759	171029	213360	242642	265004	260022	327120	296347	335843	295196	318244	347655	267170	254847	379630	350091	261635	198567	234213	178159	49655	70183	125758	85720	129012	81512	156167	126247	139274	135041	129418	136023	145850
4444	pyridoxamine	Cofactors and Vitamins	Vitamin B6 Metabolism	2150	LC/MS Pos Early	568	2975	169.097	1052	58052-48-5	C00534	HMDB0001431	1566802	999679	1075926	941262	1405308	1181889	1551594	1216422	1762403	1626775	1900633	2.01833e+06	2506178	4.12156e+06	3146236	4296355	3145861	2865794	2870005	2628937	2665146	2275491	3346631	2999626	334229	502945	342876	450177	1.02088e+06	1863454	1296919	1300038	2192800	1727068	2504941	1954552	1617074
4448	pyridoxate	Cofactors and Vitamins	Vitamin B6 Metabolism	31555	LC/MS Polar	100001121	846	182.046	6723	82-82-6	C00847	HMDB0000017	505424	357018	440773	364669	469812	449543	558007	582251	607158	591820	728109	776180	744128	988943	913593	705890	876976	867038	946989	1026868	1283017	898619	888321	745704	416561	508988	413191	397923	384242	480017	404723	486107	711434	681289	622304	527662	663613
4442	pyridoxine (Vitamin B6)	Cofactors and Vitamins	Vitamin B6 Metabolism	608	LC/MS Neg	936	1657	168.067	1054	58-56-0	D08454	HMDB0000239	264789		318124	355146	290309	378076	287019	345956	159909	219915	174765	175950	125985	139418	124651	121493	77845	91535	88868		48235				192833	167550	109168	279843	315805	285531	198573	159198	115424	63182	134838	141296	77573
4443	pyridoxine phosphate	Cofactors and Vitamins	Vitamin B6 Metabolism	57553	LC/MS Pos Early	494	1082	250.048	1055	447-05-2	C00627	HMDB01319	449218	423506	1360397	1797546	475415	624315	1165653	1749515	266541	336430	761248	1057525	130288		305187	321723				319052			99764		472456	614949	1044637	1073160	2457417	3398354	1298237	1310163	519643	532039	1222290	1683240	249175
1239	pyruvate	Carbohydrate	Glycolysis, Gluconeogenesis, and Pyruvate Metabolism	42582	LC/MS Neg	823	732.4	87.0088	1060	127-17-3	C00022	HMDB0000243	13188393	12772143	11675632	8036623	18928704	15151427	15188594	17364788	14290757	15349671	17274540	15482548	18089484	17373276	14951356	14478304	16032765	13744495	13999725	13524836	17385620	18145590	2233626	5764557	8869016	8441111	3194814	2555700	3025295	3.96579e+06	2922124	7283315	14065961	13946016	2798970	3.64347e+06	8.05345e+06
4902	quinate	Xenobiotics	Food Component/Plant	18335	LC/MS Polar	100000442	2432.9	191.056	6508	77-95-2	C00296	HMDB0003072	12683258	12642310	12419531	11993882	10537206	10432329	10417620	10957719	7710813	8585319	9407852	9124867	8363944	8621100	10002950	10132853	7708423	6333453	7377908	9020869	6380488	7169497	8183982	7233741	11284382	11666834	11684794	12865834	11912476	11766624	11168146	12694324	11257085	10252642	11512065	11440795	8930118
4329	riboflavin (Vitamin B2)	Cofactors and Vitamins	Riboflavin Metabolism	1827	LC/MS Neg	500	3160	255.089	493570	83-88-5	C00255	HMDB0000244	192077	152023	114593	165576	275741	216984	195512	266612	344659	379401	278643	336270	411846	353398	338232	301633	500516	373703	417907	342623	515075	452073	485216	447550	123676	92145	120472	59214	252361	225105	188506	183088	295006	227683	178858	269861	328159
1263	ribonate	Carbohydrate	Pentose Metabolism	27731	LC/MS Polar	100001007	2425	165.041	5460677	5336-08-03	C01685	HMDB0000867	11082173	9019353	9070180	7.55974e+06	10749480	10191546	8636521	9512832	9837220	9068922	9464634	11474549	8897362	9542802	9438461	9691322	8850909	6547087	8354018	9486615	7279084	7480889	8754652	8075181	10099136	10774437	10463552	7873305	8565273	10829540	11178625	12519422	13927587	14367474	15625597	16011845	14889957
590	S-(1,2-dicarboxyethyl)glutathione	Amino Acid	Glutathione Metabolism	63009	LC/MS Neg	100020967	543	422.087	9802383	1115-52-2			223690	247463	289154	253960	298319	254421	258497	258560	255142	232226	193346	298623	247876	311796	350415	358618	224950	189145	237334	310721	118502	141496	135706	120334	204010	209932	207733	261339	232517	232886	220471	233322	252666	271298	283535	238002	204145
62	S-1-pyrroline-5-carboxylate	Amino Acid	Glutamate Metabolism	42370	LC/MS Pos Early	35	1528	114.055	11966181	2906-39-0	C04322	HMDB0001301	3172035	4205227	3469247	3.83557e+06	2536987	3111609	3068667	3308594	3003195	2852203	2811624	3292626	8560910	4915538	5794774	5236560	7.79142e+06	7209296	6286872	8414738	9058843	10166430	5969260	7166732	2335251	1604398	2911162	3117475	3.64138e+06	3469544	3021134	2650261	3157477	2771884	3056193	4747485	3.43223e+06
446	S-adenosylhomocysteine (SAH)	Amino Acid	Methionine, Cysteine, SAM and Taurine Metabolism	42382	LC/MS Neg	197	1832.4	383.114	439155	979-92-0	C00021	HMDB00939	502659	553109	573154	472237	541827	600988	435931	757985	570958	585664	648107	753266	1068738	876522	620337	728135	1078829	806118	705074	620571	981751	1220955	786777	773600	341970	281206	287636	289771	458403	437535	299334	400149	623811	465624	445618	510443	482022
445	S-adenosylmethionine (SAM)	Amino Acid	Methionine, Cysteine, SAM and Taurine Metabolism	15915	LC/MS Pos Early	1263	3002	399.144	34755	24346-00-7;86867-01-8;86867-0108	C00019	HMDB0001185	3652838	2758906	3.88966e+06	3091081	2944277	2662056	3.77148e+06	3924713	2563999	2584891	3.99186e+06	3.9956e+06	3006794	3285973	4686788	4943817	9447406	7424783	8476062	8750605	13056823	11131997	13378192	11747063	610191	682921	660915	665884	485927	555749	498304	505764	639484	622261	650745	710290	587376
575	S-lactoylglutathione	Amino Acid	Glutathione Metabolism	15731	LC/MS Pos Early	1343	2124	380.112	440018	54398-03-7	C03451	HMDB0001066	9902022	10501220	11583440	12721173	12971237	12456026	10424288	13811235	13462567	11897902	12728422	13957871	13234252	12337722	11872510	14940826	18916080	11370414	12777687	3.60705e+06	3984180	4075367	7149912	3937490	4.13656e+06	3649806	5852480	4998726	15075090	13548154	10259605	11391063	15513188	11894097	13840317	16884588	15123183
574	S-methylglutathione	Amino Acid	Glutathione Metabolism	33944	LC/MS Pos Early	100001259	2200	322.107	115260	2922-56-7	C11347		3333999	3075573	3151711	3385536	3318360	3230399	3200196	3132683	2935924	2.84234e+06	3139517	3485979	2961493	2.86528e+06	3213304	3682884	2274848	2067172	2560132	2980206	1899732	1818679	2449574	2235527	2102314	2503879	2927540	2638704	2917917	2542166	2591151	2702542	2289821	2023120	2674683	2599488	1948772
1257	sedoheptulose-7-phosphate	Carbohydrate	Pentose Phosphate Pathway	35649	LC/MS Neg	100001628	599.6	289.033	616	2646-35-7	C05382	HMDB0001068	1057434	1092664	1.02474e+06	804327	3395097	2812230	2937339	2928791	3274494	2975260	3.1824e+06	2872304	2452257	2700870	2927310	2925061	2883340	1793869	2188610	4065637	1116494	1379603	1308728	1139342	647979	726412	580191	813981	3431043	4402446	3106900	3140260	10031952	9395842	10212384	10385980	10875383
10	serine	Amino Acid	Glycine, Serine and Threonine Metabolism	1648	LC/MS Pos Early	503	1239	106.05	5951	56-45-1	C00065	HMDB0000187	194209680	209231280	192317424	220002256	245300368	221283664	225417312	229506400	236147264	248156560	217824992	260434672	267222880	243739568	253338528	268682688	259732864	216475328	250727968	262670480	242056416	248162512	267778224	249868560	155022144	162899248	170427936	167552032	208262800	208015888	219534944	188294800	238622912	217062928	195541632	255715168	255721392
545	spermidine	Amino Acid	Polyamine Metabolism	485	LC/MS Pos Early	50	3355	146.165	1102	124-20-9	C00315	HMDB0001257	31113396	29373884	29642326	31379550	37476628	33865272	38821296	38464928	65909548	61321548	53584880	63960264	96685120	88476960	93145992	101772704	87417440	72162376	77757648	91921320	81856864	77214848	82916536	79948240	15194536	16268986	16545159	15995136	16339245	15431681	16282081	14894387	15595931	14460218	14549433	15593976	11555690
552	spermine	Amino Acid	Polyamine Metabolism	603	LC/MS Pos Early	507	3350	203.223	1103	71-44-3	C00750	HMDB0001256	4965719	4904323	5791385	6299611	7.29139e+06	6877110	7979703	7420823	6529005	6864117	6466075	7499486	5700368	4753259	5965355	6427455	3.45385e+06	2823345	3.56368e+06	4270610	2423781	2785357	3630620	3080329	6485858	6.57222e+06	8605659	8.25107e+06	8407241	7434530	7.4821e+06	6622842	7152045	6449237	8878823	8631761	5604983
3000	sphinganine	Lipid	Sphingolipid Synthesis	17769	LC/MS Pos Late	313	1413	302.305	3126	3102-56-5	C00836	HMDB0000269	467349	386942	391092	403158	582440	643252	552955	495568	856959	857809	937948	779451	1.74178e+06	1920116	1591267	1.56105e+06	2.91614e+06	2719945	2612612	2547954	2925161	2590631	2391203	1499212	229904	318818	192362	197784	230554	248769	355087	282456	638153	709743	518846	517884	701807
3001	sphinganine-1-phosphate	Lipid	Sphingolipid Synthesis	52605	LC/MS Pos Late	100001876	1431	382.272	520	19794-97-9		HMDB0001383	633174	584727	733200	853711	854663	783495	988398	647144	590998	693711	1354458	1037254	1425044	1381904	1769374	1428517	1728761	2032449	2603863	3002440	2643372	2412233	2808176	1.81744e+06	1164540	1.57676e+06	1068092	1394162	713953	856895	704481	774083	1203096	1592229	1293841	1603675	1451034
3112	sphingomyelin (d17:1/14:0, d16:1/15:0)*	Lipid	Sphingomyelins	62152	LC/MS Pos Late	100020276	1950	661.528					3954884	5064385	4600181	5190507	5510466	4908823	4958793	3784128	4231418	4006832	4782850	4.07844e+06	4162444	4055502	4297940	4952940	4131748	4.11615e+06	4.18984e+06	5404271	4561154	4421611	5038922	3193438	2398833	3497603	2392635	3394387	3212974	2985949	3383875	2865370	3709123	4555313	3372762	4528480	4.07744e+06
3115	sphingomyelin (d17:1/16:0, d18:1/15:0, d16:1/17:0)*	Lipid	Sphingomyelins	52433	LC/MS Pos Late	100006314	2082	689.559		121999-58-4			175877840	225194176	199430544	229409168	240872080	223212448	215580096	167109552	182207232	189425280	224518208	186806912	211406720	187721792	202070160	224078032	211766064	187363856	216907344	258326400	196761488	219567200	258256560	164270736	113541912	159477536	121736800	161243472	161118016	144962640	165510336	135056384	171702464	202321952	170788464	225799520	198873600
3116	sphingomyelin (d17:2/16:0, d18:2/15:0)*	Lipid	Sphingomyelins	57483	LC/MS Pos Late	100015793	1875	687.544					2948444	3.34687e+06	3138615	3659247	4.09004e+06	3839503	4.01126e+06	3079546	3.1174e+06	3202205	3713855	3252460	3422760	3455724	3612122	4.05372e+06	3479914	3.32746e+06	3655680	4738254	3728317	3610498	4306001	2671833	1089600	1.85053e+06	1291793	1737705	2262423	1.87417e+06	2093114	1.93545e+06	2665300	3366734	2576212	3250225	2869701
3101	sphingomyelin (d18:0/18:0, d19:0/17:0)*	Lipid	Dihydrosphingomyelins	57473	LC/MS Pos Late	100009027	2500	733.622	44260130			HMDB0012087	64416028	67140624	68853864	74430976	64733608	64571224	68282656	55924444	57734440	58370172	69929120	56295808	61691856	60256036	62671164	67613352	61001232	54513296	70876064	78339216	65671920	66265528	73069296	60908652	38250216	58697672	45788696	56698592	53723992	53508192	54958264	52111980	63006588	72316352	59213488	63722600	57216892
3102	sphingomyelin (d18:0/20:0, d16:0/22:0)*	Lipid	Dihydrosphingomyelins	57476	LC/MS Pos Late	100015786	2850	761.653					7283245	24186712	9508280	26039816	23468612	23729284	9083211	6239909	18813980	19098176	9255101	6790262	22235288	6755968	8237849	23234352	21375124	6595873	9692255	11504064	8108678	23677258	29897538	16989956	3382301	5989054	7.88973e+06	13748171	13441940	5996332	14936016	5594419	7166656	8163418	6332491	20467036	15727737
3113	sphingomyelin (d18:1/14:0, d16:1/16:0)*	Lipid	Sphingomyelins	42463	LC/MS Pos Late	100004328	1998	675.544	11433862			HMDB0012097	215218032	279969760	245124096	297400768	293284512	265871360	264077904	193896112	218434688	203781552	262544896	210821344	224716912	206678768	216139248	249733696	217692720	204699520	233733824	275043232	212958544	222372752	263874768	184763872	149709776	217204416	177545408	228417872	205960480	183868320	216135632	178556400	225754640	260844192	196488304	272446912	254152624
3118	sphingomyelin (d18:1/17:0, d17:1/18:0, d19:1/16:0)	Lipid	Sphingomyelins	52615	LC/MS Pos Late	100008920	2350	717.591	46891763	121999-64-2			118248096	109805936	129323384	120581712	118164840	110272296	131428104	111677096	94427592	95889880	133434544	121766056	103790776	120668112	128167904	109286008	97529272	114446928	132766864	142686816	115393832	99415832	110720184	78840128	87042208	123571040	79474168	95444256	91305040	111040880	98644224	104406040	120218976	135643392	123973696	118154168	103551864
3119	sphingomyelin (d18:1/18:1, d18:2/18:0)	Lipid	Sphingomyelins	37529	LC/MS Pos Late	100002106	2167	729.591	6443882	108392-10-5		HMDB0012101	66193264	77320448	70943528	76842896	74443472	72465000	68438992	64377664	64825472	66672528	67183904	62151404	67347912	67286464	66115392	67786504	67730912	63739784	66822360	71846864	67034292	65404044	72282088	56972184	60465488	70609128	62843996	66622728	64813604	64231952	65885336	61099032	69486848	71444408	64003560	74942760	72171664
3120	sphingomyelin (d18:1/19:0, d19:1/18:0)*	Lipid	Sphingomyelins	57475	LC/MS Pos Late	100015787	2550	745.622					44663452	35683224	47274496	38437344	35626100	35203508	47560808	40673508	28097620	28543152	45412388	38941680	31105040	36769652	39688852	32495228	26994968	33293472	43016396	47003160	31467286	25245352	28714872	20779088	30181024	43557764	23374306	29737856	26747322	40664524	31291088	39220888	45437056	50784232	44503048	36252916	31964018
3121	sphingomyelin (d18:1/20:0, d16:1/22:0)*	Lipid	Sphingomyelins	48490	LC/MS Pos Late	100006290	2800	759.638	44260124			HMDB0012102	153681152	139506336	167926192	142625008	139661536	134586464	160698336	143226304	124144240	121113736	151235984	146857456	120118720	137001584	139458416	127594336	109787488	121598664	134184312	140061872	109238264	98013712	109617800	93231160	133778128	168569248	120360024	139483584	138875040	160264096	136204288	159989296	172136784	186622112	169469744	155558000	140767424
3122	sphingomyelin (d18:1/20:1, d18:2/20:0)*	Lipid	Sphingomyelins	48491	LC/MS Pos Late	100006292	2450	757.622		222403-67-0			30479032	29576668	32846068	29763188	31020776	28649066	33811088	30018556	25973406	25818756	32874220	29824338	25234254	29582644	30182778	25485116	24281708	27822264	29825918	32902402	26322910	22283284	23453676	19879564	29061284	36779600	29057180	30409792	29940714	33582944	31617698	33129158	35171512	38064848	34779652	33014334	31422152
3124	sphingomyelin (d18:1/21:0, d17:1/22:0, d16:1/23:0)*	Lipid	Sphingomyelins	52495	LC/MS Pos Late	100009025	3000	773.653					67406032	202640048	74396600	261438480	236628720	213883872	77045440	57203364	152672288	154085344	74901856	58533752	181137808	61381028	66529992	222121920	161792112	56896632	71590880	87922504	61242648	163579200	226579648	118186576	36291520	56400200	95535344	153855168	140544560	52311572	149902848	51808520	63969128	73899024	63832132	247559504	176177184
3126	sphingomyelin (d18:1/22:1, d18:2/22:0, d16:1/24:1)*	Lipid	Sphingomyelins	48493	LC/MS Pos Late	100006295	2775	785.653				HMDB0012104	355125472	333520128	383466976	342736480	351805536	332498112	385884928	329859296	299006944	292042400	380564480	341100512	296111328	313185152	331728736	307729280	281852960	311612768	337522880	367904096	302517952	263687472	298027296	229266480	286204640	382602976	267016320	317649152	305707616	349534336	320627840	335601024	375051168	421252448	365143360	358719200	334798400
3127	sphingomyelin (d18:1/22:2, d18:2/22:1, d16:1/24:2)*	Lipid	Sphingomyelins	57477	LC/MS Pos Late	100006296	2350	783.638					26562004	26388828	27732872	27564358	29423650	26263000	29263440	25049198	21397120	23056194	29697328	26437244	24122544	24668766	25190874	23643680	21359884	25201188	25652332	30037648	25246782	21104852	25048842	17539424	19966720	29542764	19301912	24279074	23372464	26213626	25087292	24660504	28785580	32524780	26679808	31583028	27049140
3129	sphingomyelin (d18:1/24:1, d18:2/24:0)*	Lipid	Sphingomyelins	47153	LC/MS Pos Late	100005986	3200	813.684	44260126	94359-13-4		HMDB0012107	4410615296	2000207872	4328673280	2053045760	2065608448	1978710784	4511292928	3983795968	1721463296	1771912064	4348769792	3775815168	1898435072	4308536832	4058872064	1941076224	1833618048	3740312832	4259930880	4657401856	4134403328	1770824960	1915511808	1536522368	3156283904	4145254144	1535282304	1730016512	1721191552	3865975552	1762228736	3855873024	4243030528	4538235904	3996282880	2004796928	1855104128
3131	sphingomyelin (d18:1/25:0, d19:0/24:1, d20:1/23:0, d19:1/24:0)*	Lipid	Sphingomyelins	57478	LC/MS Pos Late	100015792	3500	829.716					44336212	46739388	50350892	54322852	40169084	41043712	43512996	37411104	38535852	39230964	41439016	38085292	42452168	42986632	43813312	50224756	37852984	31749358	45321844	46168532	30192512	31909608	40778880	30760876	26998788	35467144	28947494	38637936	39181796	40048680	40677376	36333220	41442824	42494136	43948820	45487984	36141668
3114	sphingomyelin (d18:2/14:0, d18:1/14:1)*	Lipid	Sphingomyelins	47154	LC/MS Pos Late	100005985	1860	673.528					4304223	5906239	4939844	6072355	5710914	5269955	5013638	3519440	4092529	3765629	4473949	3744283	4014759	4021230	4.1642e+06	4256325	3998676	4134396	4552775	5227836	4297683	4244045	5109665	3195764	3124803	5199928	3637076	5006865	3849711	3505482	4402052	3508609	4331413	5274897	3922002	5458613	5085822
3117	sphingomyelin (d18:2/16:0, d18:1/16:1)*	Lipid	Sphingomyelins	42459	LC/MS Pos Late	100004329	2002	701.559					201344192	257497056	228127904	273670784	276727168	255975376	259829264	187054672	208481168	198532208	259946304	211739520	222712016	199225760	213558928	240943040	215073984	207235696	240693776	281457632	218783536	226453824	271196736	180258784	132002280	192295152	157361376	199802512	191790656	170126640	197149856	163261120	208672256	249796752	183776352	257618944	240317184
3109	sphingomyelin (d18:2/18:1)*	Lipid	Sphingomyelins	57474	LC/MS Pos Late	100015788	2025	727.575	52931155			HMDB0001348	6803128	8.24053e+06	7.92433e+06	8977472	8168663	7398373	8496143	5668370	5269172	5589864	7390876	5894297	6175685	5117141	6625612	5972877	6213278	5575886	6932716	8465098	6200069	6572309	7055970	4674911	4606477	6634935	5012431	7324018	6421071	5263554	5975193	5463579	6116612	8116313	6195004	8100488	6.86133e+06
3125	sphingomyelin (d18:2/21:0, d16:2/23:0)*	Lipid	Sphingomyelins	57480	LC/MS Pos Late	100015790	2500	771.638					15400723	13604559	16727855	13356793	12091103	12248055	15886681	13362236	9341322	9746190	15912964	13185373	10430393	12872504	13787156	11157897	10081519	12251823	13596018	16706973	12837036	9047438	11830888	7474473	10690488	15118860	7259286	10404338	9183085	13460886	10331113	12587715	14867319	18037694	14921331	13034253	11287719
3128	sphingomyelin (d18:2/23:0, d18:1/23:1, d17:1/24:1)*	Lipid	Sphingomyelins	52435	LC/MS Pos Late	100008956	3000	799.669	134757653				192742192	221402016	214467744	298975200	268978208	239276432	229083232	167214944	156915280	172424880	227564176	173852240	191047824	179234992	190554096	247136848	197186736	171464592	215876928	262394848	186790240	191346560	384335936	134834608	103742960	176736976	114204784	267448304	152678976	153543312	159542688	143350480	183795664	225812080	179422656	281800896	217826080
3110	sphingomyelin (d18:2/23:1)*	Lipid	Sphingomyelins	57482	LC/MS Pos Late	100015791	2500	797.653					37979744	41825736	42063928	44614744	45272856	41906680	44355884	34961584	33886940	34558888	46256856	36835096	36887880	34912772	37751608	39055012	35109124	34706520	41483728	46619348	33872600	35219312	40871288	27085304	24916068	38851568	28382090	34383056	33860308	34598180	36069432	32740170	41660012	46887972	40393236	45861856	40159720
3130	sphingomyelin (d18:2/24:1, d18:1/24:2)*	Lipid	Sphingomyelins	52437	LC/MS Pos Late	100008957	2750	811.669	85336023				956641536	861608768	1028036672	915682240	919972800	888498176	1039264128	899312064	798187584	802860928	1040340544	933617600	812018688	850826816	907084544	844448192	781042176	869544512	944572736	1025310144	853728320	741373376	824574080	623867200	751285632	987341312	714291456	834882560	817734848	926801984	839504576	890094016	986151040	1104347392	976518208	939067264	857522496
3111	sphingomyelin (d18:2/24:2)*	Lipid	Sphingomyelins	57479	LC/MS Pos Late	100015789	2400	809.653					35744528	29130614	36310004	38707852	40067316	28864036	38724356	33130128	25200144	33873448	38377384	34440492	33038904	32736124	32822116	27923318	30795940	33173248	33281136	39247128	32314004	24454916	29833376	20535480	27293982	37421484	29179844	26799844	27112092	34367880	36723120	33060338	38314448	43258284	35501492	44492348	38453972
[truncated: 38 more rows]
[truncated: 11 more columns]
