# Supplementary material for: Metabolic adjustments of blood-stage Plasmodium falciparum in response to sublethal pyrazoleamide exposure
Source: Sci Rep. 2022 Jan 21;12:1167. doi: 10.1038/s41598-022-04985-7 (PMC8782945; doi:10.1038/s41598-022-04985-7)
Supplement: Supplementary file 7 — Supplementary Table S6. [file 41598_2022_4985_MOESM7_ESM.xlsx]

## Sheet: internal_standard
Table S6: Estimated zeta values (PMID: 34215262) of robustly detected metabolites between untreated and drug-treated parasite cultures. The metabolite with the lowest zeta value was chosen as the internal standard for normalizing the raw datasets.
Biochemical name	Main Pathway	Sub Pathway	mean FC	std FC	abs log2	zeta
sphingomyelin (d17:1/14:0, d16:1/15:0)*	Lipid	Sphingomyelins	1.00184	0.0556886	0.0026489	0.00573876
N-stearoyl-sphingosine (d18:1/18:0)*	Lipid	Ceramides	1.00262	0.0494714	0.00377183	0.00620649
1-(1-enyl-palmitoyl)-2-oleoyl-GPE (P-16:0/18:1)*	Lipid	Plasmalogen	0.996338	0.0301998	0.00529215	0.00621089
erythronate*	Carbohydrate	Aminosugar Metabolism	1.00055	0.0747542	0.000786137	0.00636824
leucine	Amino Acid	Leucine, Isoleucine and Valine Metabolism	0.998084	0.0633467	0.00276731	0.00679554
tricosanoyl sphingomyelin (d18:1/23:0)*	Lipid	Sphingomyelins	0.995216	0.0286254	0.00691806	0.00774537
palmitoyl dihydrosphingomyelin (d18:0/16:0)*	Lipid	Dihydrosphingomyelins	1.00457	0.034519	0.00657683	0.00775758
1-(1-enyl-stearoyl)-2-arachidonoyl-GPE (P-18:0/20:4)*	Lipid	Plasmalogen	0.995437	0.0408538	0.00659807	0.00828244
sphingomyelin (d18:1/14:0, d16:1/16:0)*	Lipid	Sphingomyelins	0.994685	0.0330791	0.00768795	0.0087939
behenoyl dihydrosphingomyelin (d18:0/22:0)*	Lipid	Dihydrosphingomyelins	0.99536	0.0490195	0.00670996	0.00913533
sphingomyelin (d18:2/24:2)*	Lipid	Sphingomyelins	0.994762	0.0395169	0.00757673	0.0091548
sphingomyelin (d18:2/23:1)*	Lipid	Sphingomyelins	1.00641	0.0455475	0.00922172	0.0112699
1-oleoyl-2-linoleoyl-GPE (18:1/18:2)*	Lipid	Phosphatidylethanolamine (PE)	0.991176	0.0552349	0.0127874	0.0158928
C-glycosyltryptophan	Amino Acid	Tryptophan Metabolism	1.00947	0.056031	0.0136007	0.0166816
N-palmitoyl-sphingosine (d18:1/16:0)	Lipid	Ceramides	1.00778	0.0793994	0.0111787	0.017386
aspartate	Amino Acid	Alanine and Aspartate Metabolism	1.00807	0.0832842	0.0115895	0.0184152
carnosine	Amino Acid	Histidine Metabolism	1.01043	0.0681126	0.0149697	0.0195137
succinylcarnitine (C4-DC)	Energy	TCA Cycle	1.01171	0.0557895	0.0167952	0.019836
sphingomyelin (d18:1/22:2, d18:2/22:1, d16:1/24:2)*	Lipid	Sphingomyelins	1.01296	0.0468189	0.0185795	0.0207157
1,2-dipalmitoyl-GPC (16:0/16:0)	Lipid	Phosphatidylcholine (PC)	1.01419	0.0330166	0.0203269	0.0213867
tyrosine	Amino Acid	Tyrosine Metabolism	0.985961	0.0649411	0.0203973	0.0247356
stearoyl sphingomyelin (d18:1/18:0)	Lipid	Sphingomyelins	0.983644	0.0382206	0.0237923	0.0253021
1-palmitoyl-2-oleoyl-GPC (16:0/18:1)	Lipid	Phosphatidylcholine (PC)	0.983855	0.044022	0.0234825	0.0254845
1-(1-enyl-palmitoyl)-2-arachidonoyl-GPE (P-16:0/20:4)*	Lipid	Plasmalogen	1.01865	0.0250852	0.0266565	0.0272629
isoleucine	Amino Acid	Leucine, Isoleucine and Valine Metabolism	1.01935	0.043754	0.0276494	0.0294919
glutamine	Amino Acid	Glutamate Metabolism	1.01891	0.0544089	0.0270197	0.0298712
sphingomyelin (d18:1/19:0, d19:1/18:0)*	Lipid	Sphingomyelins	0.981374	0.0559686	0.0271244	0.0303769
1-stearoyl-2-docosahexaenoyl-GPC (18:0/22:6)	Lipid	Phosphatidylcholine (PC)	1.02062	0.0459166	0.0294416	0.0314657
sphingomyelin (d18:2/23:0, d18:1/23:1, d17:1/24:1)*	Lipid	Sphingomyelins	0.980225	0.0623519	0.0288147	0.0328609
sphingomyelin (d18:2/18:1)*	Lipid	Sphingomyelins	0.978651	0.0559732	0.0311341	0.0344052
sphingomyelin (d18:2/21:0, d16:2/23:0)*	Lipid	Sphingomyelins	0.98002	0.076962	0.0291176	0.0352847
sphingomyelin (d18:1/25:0, d19:0/24:1, d20:1/23:0, d19:1/24:0)*	Lipid	Sphingomyelins	0.976639	0.0345719	0.0341034	0.0353565
1-palmitoyl-2-arachidonoyl-GPE (16:0/20:4)*	Lipid	Phosphatidylethanolamine (PE)	1.02499	0.0205203	0.0356127	0.0360135
choline	Lipid	Phospholipid Metabolism	1.02509	0.0373448	0.0357547	0.0370819
sphingomyelin (d18:1/24:1, d18:2/24:0)*	Lipid	Sphingomyelins	1.02198	0.0848703	0.0313677	0.0382641
ergothioneine	Xenobiotics	Food Component/Plant	0.977668	0.0852067	0.0325833	0.040179
1-(1-enyl-palmitoyl)-GPC (P-16:0)*	Lipid	Lysoplasmalogen	1.02639	0.0582523	0.0375799	0.040801
sphingomyelin (d18:2/16:0, d18:1/16:1)*	Lipid	Sphingomyelins	1.02788	0.0357323	0.0396659	0.0408744
1,2-dilinoleoyl-GPE (18:2/18:2)*	Lipid	Phosphatidylethanolamine (PE)	1.01687	0.133449	0.0241369	0.0413595
sphingomyelin (d18:1/17:0, d17:1/18:0, d19:1/16:0)	Lipid	Sphingomyelins	1.02854	0.0394653	0.0405976	0.0420699
dihomo-linolenoylcarnitine (C20:3n3 or 6)*	Lipid	Fatty Acid Metabolism (Acyl Carnitine, Polyunsaturated)	1.01567	0.14292	0.0224369	0.0422376
ceramide (d16:1/24:1, d18:1/22:1)*	Lipid	Ceramides	0.971931	0.0373305	0.0410737	0.042549
N,N,N-trimethyl-alanylproline betaine (TMAP)	Amino Acid	Urea cycle; Arginine and Proline Metabolism	0.972009	0.0464014	0.0409582	0.0432371
N6-carboxymethyllysine	Carbohydrate	Advanced Glycation End-product	1.02283	0.106567	0.0325648	0.0434199
1-palmitoyl-2-palmitoleoyl-GPC (16:0/16:1)*	Lipid	Phosphatidylcholine (PC)	0.986337	0.152335	0.0198482	0.0437015
1-(1-enyl-palmitoyl)-2-palmitoyl-GPC (P-16:0/16:0)*	Lipid	Plasmalogen	1.02756	0.0722091	0.0392226	0.0441608
3-formylindole	Xenobiotics	Food Component/Plant	1.02931	0.0653732	0.0416743	0.045708
glutamate, gamma-methyl ester	Amino Acid	Glutamate Metabolism	1.01832	0.144381	0.0261928	0.0462955
hypoxanthine	Nucleotide	Purine Metabolism, (Hypo)Xanthine/Inosine containing	0.97295	0.0805267	0.0395623	0.0464125
hydroxy-N6,N6,N6-trimethyllysine*	Amino Acid	Lysine Metabolism	1.03131	0.0608784	0.0444792	0.0479638
hydroxypalmitoyl sphingomyelin (d18:1/16:0(OH))	Lipid	Sphingomyelins	0.967612	0.0428988	0.0474991	0.0494647
lactosyl-N-palmitoyl-sphingosine (d18:1/16:0)	Lipid	Lactosylceramides (LCER)	0.970902	0.0883333	0.0426022	0.0508797
glycosyl-N-palmitoyl-sphingosine (d18:1/16:0)	Lipid	Hexosylceramides (HCER)	0.977238	0.130005	0.0332179	0.0509156
aconitate [cis or trans]	Energy	TCA Cycle	1.01113	0.193755	0.0159668	0.052686
N-acetylasparagine	Amino Acid	Alanine and Aspartate Metabolism	1.02898	0.110906	0.0412132	0.0528304
1-palmitoyl-2-oleoyl-GPA (16:0/18:1)	Lipid	Phosphatidic acid (PA)	1.03414	0.088501	0.0484368	0.0557605
ceramide (d18:2/24:1, d18:1/24:2)*	Lipid	Ceramides	0.962423	0.032516	0.0552564	0.0563978
1-stearoyl-2-oleoyl-GPC (18:0/18:1)	Lipid	Phosphatidylcholine (PC)	1.03846	0.0614415	0.0544502	0.0579508
N-acetylalanine	Amino Acid	Alanine and Aspartate Metabolism	1.0231	0.162404	0.0329435	0.0581412
1-(1-enyl-palmitoyl)-2-linoleoyl-GPE (P-16:0/18:2)*	Lipid	Plasmalogen	1.03889	0.0591988	0.0550433	0.0582903
1-linoleoyl-2-arachidonoyl-GPE (18:2/20:4)*	Lipid	Phosphatidylethanolamine (PE)	1.04051	0.0346338	0.0572971	0.058405
1-stearoyl-2-arachidonoyl-GPI (18:0/20:4)	Lipid	Phosphatidylinositol (PI)	1.03649	0.0903285	0.0517102	0.059305
1-(1-enyl-palmitoyl)-2-linoleoyl-GPC (P-16:0/18:2)*	Lipid	Plasmalogen	1.03907	0.0662375	0.0552957	0.0593594
1-palmitoyl-2-stearoyl-GPC (16:0/18:0)	Lipid	Phosphatidylcholine (PC)	1.04291	0.0409132	0.060613	0.0621519
1-oleoyl-2-docosahexaenoyl-GPC (18:1/22:6)*	Lipid	Phosphatidylcholine (PC)	0.964302	0.115895	0.052443	0.0668874
2-hydroxystearate	Lipid	Fatty Acid, Monohydroxy	0.973705	0.164542	0.0384428	0.0669987
deoxycarnitine	Lipid	Carnitine Metabolism	0.955484	0.0384427	0.0656965	0.0673152
oleoylcarnitine (C18:1)	Lipid	Fatty Acid Metabolism (Acyl Carnitine, Monounsaturated)	1.04538	0.0769291	0.0640335	0.0694489
1-palmitoyl-2-oleoyl-GPE (16:0/18:1)	Lipid	Phosphatidylethanolamine (PE)	1.04923	0.0438016	0.069337	0.0710798
1-(1-enyl-stearoyl)-2-oleoyl-GPE (P-18:0/18:1)	Lipid	Plasmalogen	1.04789	0.0704026	0.06749	0.0720039
sphingomyelin (d18:1/22:1, d18:2/22:0, d16:1/24:1)*	Lipid	Sphingomyelins	0.953079	0.0561848	0.069333	0.0728082
sphingomyelin (d18:1/20:0, d16:1/22:0)*	Lipid	Sphingomyelins	0.951335	0.0390233	0.0719745	0.0736571
N-acetylglucosaminylasparagine	Carbohydrate	Aminosugar Metabolism	0.951059	0.0449942	0.0723929	0.0746311
1-palmitoyl-2-linoleoyl-GPE (16:0/18:2)	Lipid	Phosphatidylethanolamine (PE)	1.04928	0.0763637	0.069399	0.0746955
1-stearoyl-2-arachidonoyl-GPC (18:0/20:4)	Lipid	Phosphatidylcholine (PC)	0.950913	0.046958	0.0726148	0.0750534
inosine 5'-monophosphate (IMP)	Nucleotide	Purine Metabolism, (Hypo)Xanthine/Inosine containing	0.970366	0.172787	0.0433995	0.0751063
1-oleoyl-2-arachidonoyl-GPE (18:1/20:4)*	Lipid	Phosphatidylethanolamine (PE)	1.05301	0.035782	0.0745253	0.07568
palmitoyl sphingomyelin (d18:1/16:0)	Lipid	Sphingomyelins	0.950051	0.0611037	0.0739225	0.0780591
galactosylglycerol	Lipid	Galactosyl Glycerolipids	0.947386	0.039177	0.077976	0.0796861
phenol sulfate	Amino Acid	Tyrosine Metabolism	0.953778	0.106153	0.068274	0.0806611
phosphate	Energy	Oxidative Phosphorylation	1.05077	0.10324	0.0714432	0.0810966
methionine	Amino Acid	Methionine, Cysteine, SAM and Taurine Metabolism	0.946726	0.0525062	0.0789813	0.0820572
proline	Amino Acid	Urea cycle; Arginine and Proline Metabolism	1.05416	0.0944089	0.0760975	0.0841182
phenylalanine	Amino Acid	Phenylalanine Metabolism	1.05775	0.0680457	0.0809944	0.0851329
1-stearoyl-2-arachidonoyl-GPE (18:0/20:4)	Lipid	Phosphatidylethanolamine (PE)	1.06016	0.0383176	0.0842761	0.0855824
palmitoyl-sphingosine-phosphoethanolamine (d18:1/16:0)	Lipid	Ceramide PEs	0.940727	0.0416035	0.0881527	0.0901085
3-indoxyl sulfate	Amino Acid	Tryptophan Metabolism	0.944876	0.103007	0.0818031	0.0936877
sphingomyelin (d18:1/20:1, d18:2/20:0)*	Lipid	Sphingomyelins	0.938174	0.0401071	0.0920725	0.0939001
1-myristoyl-2-palmitoyl-GPC (14:0/16:0)	Lipid	Phosphatidylcholine (PC)	0.943559	0.106663	0.0838151	0.096594
glycerophosphorylcholine (GPC)	Lipid	Phospholipid Metabolism	0.94481	0.117433	0.081904	0.0973527
3-hydroxystachydrine*	Xenobiotics	Food Component/Plant	0.935737	0.0448438	0.0958245	0.0981212
N,N,N-trimethyl-5-aminovalerate	Amino Acid	Lysine Metabolism	0.933618	0.0582142	0.0990958	0.102984
threonine	Amino Acid	Glycine, Serine and Threonine Metabolism	1.07099	0.0846942	0.0989454	0.105199
inosine	Nucleotide	Purine Metabolism, (Hypo)Xanthine/Inosine containing	0.954455	0.191994	0.067251	0.107715
sphingomyelin (d18:2/24:1, d18:1/24:2)*	Lipid	Sphingomyelins	0.930263	0.0629704	0.10429	0.108872
tiglyl carnitine (C5)	Amino Acid	Leucine, Isoleucine and Valine Metabolism	0.930612	0.0757359	0.103748	0.110372
dimethylarginine (ADMA + SDMA)	Amino Acid	Urea cycle; Arginine and Proline Metabolism	1.07	0.138363	0.0976117	0.114333
N-acetylleucine	Amino Acid	Leucine, Isoleucine and Valine Metabolism	1.07658	0.102385	0.106458	0.115503
UDP-N-acetylglucosamine/galactosamine	Carbohydrate	Nucleotide Sugar	1.07527	0.119369	0.1047	0.117024
methionine sulfoxide	Amino Acid	Methionine, Cysteine, SAM and Taurine Metabolism	0.928481	0.0989477	0.107055	0.118412
1-palmitoyl-2-docosahexaenoyl-GPE (16:0/22:6)*	Lipid	Phosphatidylethanolamine (PE)	1.08111	0.0962644	0.112516	0.120444
1-stearoyl-GPE (18:0)	Lipid	Lysophospholipid	0.918978	0.0764673	0.121897	0.128821
sphingomyelin (d18:0/18:0, d19:0/17:0)*	Lipid	Dihydrosphingomyelins	1.08876	0.0958779	0.122692	0.130446
adenine	Nucleotide	Purine Metabolism, Adenine containing	0.917711	0.092567	0.123889	0.134063
malonylcarnitine	Lipid	Fatty Acid Synthesis	0.917835	0.102554	0.123694	0.136178
fructosyllysine	Amino Acid	Lysine Metabolism	0.931745	0.175334	0.101992	0.137403
behenoyl sphingomyelin (d18:1/22:0)*	Lipid	Sphingomyelins	0.912732	0.078119	0.131737	0.139062
glycerophosphoethanolamine	Lipid	Phospholipid Metabolism	1.07379	0.20602	0.102706	0.139518
nicotinamide	Cofactors and Vitamins	Nicotinate and Nicotinamide Metabolism	1.10041	0.0733876	0.138035	0.142483
N-palmitoyl-sphinganine (d18:0/16:0)	Lipid	Dihydroceramides	1.09575	0.112835	0.131923	0.142526
sulfate*	Xenobiotics	Chemical	0.9064	0.0562224	0.14178	0.145627
cholesterol	Lipid	Sterol	0.906512	0.0775943	0.141602	0.148929
sphingomyelin (d18:1/18:1, d18:2/18:0)	Lipid	Sphingomyelins	0.898597	0.0264197	0.154254	0.155119
1-palmitoyl-GPE (16:0)	Lipid	Lysophospholipid	0.908526	0.118175	0.138401	0.15532
1,2-dipalmitoyl-GPE (16:0/16:0)*	Lipid	Phosphatidylethanolamine (PE)	1.09678	0.16884	0.133278	0.156976
hippurate	Xenobiotics	Benzoate Metabolism	0.911452	0.146728	0.133762	0.159677
1-palmitoyl-2-stearoyl-GPE (16:0/18:0)*	Lipid	Phosphatidylethanolamine (PE)	1.10072	0.180204	0.138447	0.165249
N-acetylglutamine	Amino Acid	Glutamate Metabolism	1.12056	0.0549261	0.164214	0.166617
phosphocholine	Lipid	Phospholipid Metabolism	1.11056	0.139749	0.151287	0.167122
citrate	Energy	TCA Cycle	0.909226	0.162517	0.137289	0.169238
orotate	Nucleotide	Pyrimidine Metabolism, Orotate containing	0.99635	0.404877	0.00527476	0.170403
N6,N6,N6-trimethyllysine	Amino Acid	Lysine Metabolism	1.1191	0.102436	0.162344	0.170723
N-acetylthreonine	Amino Acid	Glycine, Serine and Threonine Metabolism	0.8989	0.128262	0.153767	0.174126
1-stearoyl-2-oleoyl-GPS (18:0/18:1)	Lipid	Phosphatidylserine (PS)	1.1234	0.0918199	0.167867	0.174547
palmitoylcarnitine (C16)	Lipid	Fatty Acid Metabolism (Acyl Carnitine, Long Chain Saturated)	1.11823	0.133078	0.161211	0.175374
arachidonoylcarnitine (C20:4)	Lipid	Fatty Acid Metabolism (Acyl Carnitine, Polyunsaturated)	0.908362	0.174409	0.13866	0.175526
glycine	Amino Acid	Glycine, Serine and Threonine Metabolism	0.887214	0.0619411	0.172646	0.17752
palmitoleoylcarnitine (C16:1)*	Lipid	Fatty Acid Metabolism (Acyl Carnitine, Monounsaturated)	0.89746	0.13427	0.15608	0.178463
1-oleoyl-GPE (18:1)	Lipid	Lysophospholipid	0.887677	0.0755203	0.171893	0.179131
lignoceroyl sphingomyelin (d18:1/24:0)	Lipid	Sphingomyelins	0.886524	0.0652503	0.173768	0.179185
sphingomyelin (d18:2/14:0, d18:1/14:1)*	Lipid	Sphingomyelins	0.883792	0.0592409	0.178221	0.182714
N-acetylphenylalanine	Amino Acid	Phenylalanine Metabolism	1.12987	0.0917686	0.176158	0.182755
1-palmitoyl-2-docosahexaenoyl-GPC (16:0/22:6)	Lipid	Phosphatidylcholine (PC)	0.883833	0.0603336	0.178154	0.182814
N-palmitoyl-sphingadienine (d18:2/16:0)*	Lipid	Ceramides	1.11902	0.16504	0.162236	0.183988
1-(1-enyl-stearoyl)-GPE (P-18:0)*	Lipid	Lysoplasmalogen	0.883943	0.0854296	0.177975	0.187316
stachydrine	Xenobiotics	Food Component/Plant	0.880796	0.0620149	0.183121	0.188078
nonadecanoate (19:0)	Lipid	Long Chain Saturated Fatty Acid	1.12727	0.145122	0.172832	0.189405
1-oleoyl-2-docosahexaenoyl-GPE (18:1/22:6)*	Lipid	Phosphatidylethanolamine (PE)	1.13564	0.122932	0.183505	0.195222
methylphosphate	Nucleotide	Purine and Pyrimidine Metabolism	1.13723	0.137587	0.18552	0.200157
myristoyl dihydrosphingomyelin (d18:0/14:0)*	Lipid	Dihydrosphingomyelins	1.14636	0.0902467	0.197057	0.203255
orotidine	Nucleotide	Pyrimidine Metabolism, Orotate containing	0.86691	0.0448662	0.206046	0.208725
sphingomyelin (d18:1/21:0, d17:1/22:0, d16:1/23:0)*	Lipid	Sphingomyelins	1.13833	0.175447	0.18692	0.210675
1-arachidonoyl-GPE (20:4n6)*	Lipid	Lysophospholipid	0.86929	0.0861815	0.202091	0.21192
isovalerylglycine	Amino Acid	Leucine, Isoleucine and Valine Metabolism	1.155	0.118519	0.207896	0.218425
tryptophan	Amino Acid	Tryptophan Metabolism	1.15078	0.149663	0.202612	0.219526
myristoylcarnitine (C14)	Lipid	Fatty Acid Metabolism (Acyl Carnitine, Long Chain Saturated)	0.878617	0.161345	0.186694	0.220416
valine	Amino Acid	Leucine, Isoleucine and Valine Metabolism	1.15634	0.124808	0.209571	0.221221
heme	Cofactors and Vitamins	Hemoglobin and Porphyrin Metabolism	1.13317	0.23121	0.180363	0.221995
glycerate	Carbohydrate	Glycolysis, Gluconeogenesis, and Pyruvate Metabolism	1.15309	0.171367	0.205506	0.227593
1-palmitoyl-2-arachidonoyl-GPC (16:0/20:4n6)	Lipid	Phosphatidylcholine (PC)	0.857673	0.0722276	0.2215	0.228592
UDP-glucose	Carbohydrate	Nucleotide Sugar	0.868866	0.141046	0.202794	0.229146
ornithine	Amino Acid	Urea cycle; Arginine and Proline Metabolism	1.17289	0.0498783	0.230074	0.231882
betaine	Amino Acid	Glycine, Serine and Threonine Metabolism	0.853846	0.0654837	0.227952	0.233834
1-palmitoyl-2-linoleoyl-GPC (16:0/18:2)	Lipid	Phosphatidylcholine (PC)	0.851951	0.0483604	0.231158	0.23438
hydroxyproline	Amino Acid	Urea cycle; Arginine and Proline Metabolism	1.17619	0.0626507	0.234117	0.236954
tryptophan betaine	Amino Acid	Tryptophan Metabolism	0.852646	0.081114	0.229982	0.239032
(R)-3-hydroxybutyrylcarnitine	Lipid	Fatty Acid Metabolism (Acyl Carnitine, Hydroxy)	0.852783	0.0845823	0.22975	0.239587
creatine	Amino Acid	Creatine Metabolism	0.846719	0.103867	0.240044	0.255092
N-formylphenylalanine	Amino Acid	Tyrosine Metabolism	1.19251	0.083779	0.254006	0.258941
ribonate	Carbohydrate	Pentose Metabolism	1.1866	0.131407	0.246839	0.259103
(S)-3-hydroxybutyrylcarnitine	Lipid	Fatty Acid Metabolism (Acyl Carnitine, Hydroxy)	0.8413	0.10455	0.249308	0.264752
1-stearoyl-2-oleoyl-GPE (18:0/18:1)	Lipid	Phosphatidylethanolamine (PE)	1.18845	0.166589	0.249078	0.268726
adenosine	Nucleotide	Purine Metabolism, Adenine containing	0.844936	0.142364	0.243086	0.271475
arachidoylcarnitine (C20)*	Lipid	Fatty Acid Metabolism (Acyl Carnitine, Long Chain Saturated)	0.829076	0.0599333	0.270423	0.275649
sphingomyelin (d17:1/16:0, d18:1/15:0, d16:1/17:0)*	Lipid	Sphingomyelins	1.20796	0.0848662	0.272567	0.277503
1-stearoyl-GPS (18:0)*	Lipid	Lysophospholipid	0.833789	0.10417	0.262247	0.277856
deoxycholate	Lipid	Secondary Bile Acid Metabolism	1.13115	0.363818	0.177792	0.281241
homostachydrine*	Xenobiotics	Food Component/Plant	0.826994	0.0724134	0.274051	0.281718
spermine	Amino Acid	Polyamine Metabolism	0.849728	0.20223	0.234927	0.291568
histidine betaine (hercynine)*	Xenobiotics	Food Component/Plant	0.817149	0.0482437	0.291329	0.294815
pentadecanoylcarnitine (C15)*	Lipid	Fatty Acid Metabolism (Acyl Carnitine, Long Chain Saturated)	1.2148	0.154257	0.280721	0.296846
N-acetylneuraminate	Carbohydrate	Aminosugar Metabolism	0.820098	0.085727	0.286133	0.29706
linolenoylcarnitine (C18:3)*	Lipid	Fatty Acid Metabolism (Acyl Carnitine, Polyunsaturated)	0.828445	0.139172	0.271522	0.299744
glutathione, oxidized (GSSG)	Amino Acid	Glutathione Metabolism	0.833579	0.160665	0.262608	0.299758
4-acetamidobenzoate	Xenobiotics	Chemical	0.817545	0.0817852	0.290629	0.300637
galactonate	Carbohydrate	Fructose, Mannose and Galactose Metabolism	0.827321	0.138865	0.273481	0.301654
UDP-galactose	Carbohydrate	Nucleotide Sugar	0.818848	0.107451	0.288332	0.305551
serine	Amino Acid	Glycine, Serine and Threonine Metabolism	1.23241	0.0807608	0.301482	0.305776
1-stearoyl-2-docosahexaenoyl-GPE (18:0/22:6)*	Lipid	Phosphatidylethanolamine (PE)	1.21501	0.201484	0.280968	0.308468
glycerol 3-phosphate	Lipid	Glycerolipid Metabolism	1.23049	0.147397	0.299234	0.313583
HEPES	Xenobiotics	Chemical	1.2313	0.149859	0.300181	0.314994
p-cresol sulfate	Xenobiotics	Benzoate Metabolism	1.22664	0.178707	0.294716	0.315941
isobutyrylcarnitine (C4)	Amino Acid	Leucine, Isoleucine and Valine Metabolism	0.80923	0.0879266	0.305379	0.317184
1-(1-enyl-palmitoyl)-2-oleoyl-GPC (P-16:0/18:1)*	Lipid	Plasmalogen	1.22809	0.181735	0.296415	0.318313
isovalerylcarnitine (C5)	Amino Acid	Leucine, Isoleucine and Valine Metabolism	0.808849	0.109966	0.306057	0.324541
mannonate*	Xenobiotics	Food Component/Plant	0.80446	0.0871594	0.313907	0.325645
acetylcarnitine (C2)	Lipid	Fatty Acid Metabolism (Acyl Carnitine, Short Chain)	0.81171	0.12978	0.300963	0.326526
3-(4-hydroxyphenyl)lactate (HPLA)	Amino Acid	Tyrosine Metabolism	0.822715	0.190163	0.281535	0.334961
5'- GMP	Nucleotide	Purine Metabolism, Guanine containing	0.830497	0.220228	0.267954	0.338272
pentadecanoate (15:0)	Lipid	Long Chain Saturated Fatty Acid	1.2418	0.209566	0.312428	0.340908
sphingomyelin (d18:0/20:0, d16:0/22:0)*	Lipid	Dihydrosphingomyelins	1.24889	0.196918	0.320649	0.34551
arachidate (20:0)	Lipid	Long Chain Saturated Fatty Acid	1.25596	0.16912	0.328788	0.34692
S-methylglutathione	Amino Acid	Glutathione Metabolism	0.793254	0.0962883	0.334145	0.348879
palmitate (16:0)	Lipid	Long Chain Saturated Fatty Acid	1.25009	0.212212	0.322031	0.350849
asparagine	Amino Acid	Alanine and Aspartate Metabolism	1.27104	0.117319	0.346015	0.354534
margarate (17:0)	Lipid	Long Chain Saturated Fatty Acid	1.24871	0.234088	0.32044	0.355582
2S,3R-dihydroxybutyrate	Lipid	Fatty Acid, Dihydroxy	0.812608	0.192723	0.299368	0.355616
stearate (18:0)	Lipid	Long Chain Saturated Fatty Acid	1.2538	0.223603	0.326311	0.358117
malate	Energy	TCA Cycle	1.24287	0.266501	0.313672	0.35965
N-behenoyl-sphingadienine (d18:2/22:0)*	Lipid	Ceramides	1.24167	0.280988	0.312281	0.363492
biotin	Cofactors and Vitamins	Biotin Metabolism	1.25352	0.244707	0.325982	0.364091
1-palmitoyl-GPS (16:0)*	Lipid	Lysophospholipid	1.22553	0.354617	0.293404	0.377132
pantothenate (Vitamin B5)	Cofactors and Vitamins	Pantothenate and CoA Metabolism	1.30058	0.116766	0.379153	0.387213
2-oxoarginine*	Amino Acid	Urea cycle; Arginine and Proline Metabolism	1.29334	0.171108	0.371102	0.388605
(16 or 17)-methylstearate (a19:0 or i19:0)	Lipid	Fatty Acid, Branched	1.29153	0.181499	0.369081	0.38883
uridine	Nucleotide	Pyrimidine Metabolism, Uracil containing	1.25592	0.327137	0.32875	0.396597
eicosenoate (20:1n9 or 1n11)	Lipid	Long Chain Monounsaturated Fatty Acid	1.3011	0.176709	0.379727	0.398172
N-stearoyl-sphinganine (d18:0/18:0)*	Lipid	Dihydroceramides	1.30009	0.206278	0.378612	0.403786
octanoylcarnitine (C8)	Lipid	Fatty Acid Metabolism (Acyl Carnitine, Medium Chain)	0.771291	0.147161	0.374652	0.411056
hexanoylcarnitine (C6)	Lipid	Fatty Acid Metabolism (Acyl Carnitine, Medium Chain)	0.81	0.268452	0.304006	0.413846
phosphoenolpyruvate (PEP)	Carbohydrate	Glycolysis, Gluconeogenesis, and Pyruvate Metabolism	1.29645	0.276084	0.374565	0.419914
creatine phosphate	Amino Acid	Creatine Metabolism	0.759968	0.131244	0.395989	0.425813
myo-inositol	Lipid	Inositol Metabolism	1.3302	0.182584	0.411641	0.430482
glutathione, reduced (GSH)	Amino Acid	Glutathione Metabolism	1.25116	0.417241	0.323265	0.434476
7-hydroxycholesterol (alpha or beta)	Lipid	Sterol	0.749393	0.108433	0.416205	0.437141
cytidine	Nucleotide	Pyrimidine Metabolism, Cytidine containing	1.34879	0.162455	0.431667	0.446174
10-heptadecenoate (17:1n7)	Lipid	Long Chain Monounsaturated Fatty Acid	1.3289	0.267114	0.410232	0.450635
(14 or 15)-methylpalmitate (a17:0 or i17:0)	Lipid	Fatty Acid, Branched	1.33069	0.263218	0.412173	0.4513
phenol red	Xenobiotics	Chemical	1.32405	0.313767	0.40496	0.461117
beta-alanine	Nucleotide	Pyrimidine Metabolism, Uracil containing	0.73208	0.0846151	0.449927	0.463286
4-hydroxy-nonenal-glutathione	Amino Acid	Glutathione Metabolism	0.732786	0.113545	0.448536	0.472545
sphingomyelin (d17:2/16:0, d18:2/15:0)*	Lipid	Sphingomyelins	1.38292	0.122217	0.467722	0.475533
N-carbamoylaspartate	Nucleotide	Pyrimidine Metabolism, Orotate containing	0.737892	0.155807	0.438518	0.483103
carboxyethyl-GABA	Amino Acid	Glutamate Metabolism	1.38905	0.135663	0.474103	0.483642
glycochenodeoxycholate	Lipid	Primary Bile Acid Metabolism	1.32413	0.375783	0.405043	0.485583
propionylcarnitine (C3)	Lipid	Fatty Acid Metabolism (also BCAA Metabolism)	0.732928	0.148884	0.448257	0.489521
beta-citrylglutamate	Amino Acid	Glutamate Metabolism	0.752431	0.22984	0.410369	0.503676
1-palmitoyl-2-oleoyl-GPS (16:0/18:1)	Lipid	Phosphatidylserine (PS)	1.38292	0.265455	0.467717	0.504563
fumarate	Energy	TCA Cycle	1.35803	0.357346	0.441513	0.510754
2,4-dihydroxybutyrate	Lipid	Fatty Acid, Dihydroxy	0.715304	0.127903	0.483372	0.515344
lysine	Amino Acid	Lysine Metabolism	1.37816	0.329074	0.462744	0.519758
cysteine	Amino Acid	Methionine, Cysteine, SAM and Taurine Metabolism	1.38354	0.330076	0.468359	0.525277
alanine	Amino Acid	Alanine and Aspartate Metabolism	1.35227	0.40731	0.435384	0.526108
acetylphosphate	Energy	Oxidative Phosphorylation	1.38409	0.337245	0.468943	0.528312
cerotoylcarnitine (C26)*	Lipid	Fatty Acid Metabolism (Acyl Carnitine, Long Chain Saturated)	0.696406	0.10675	0.522	0.545496
1,2-dilinoleoyl-GPC (18:2/18:2)	Lipid	Phosphatidylcholine (PC)	0.691765	0.0848582	0.531647	0.546695
N-acetylarginine	Amino Acid	Urea cycle; Arginine and Proline Metabolism	1.42387	0.290666	0.509815	0.551487
glucose	Carbohydrate	Glycolysis, Gluconeogenesis, and Pyruvate Metabolism	0.713651	0.181926	0.48671	0.551696
docosahexaenoate (DHA; 22:6n3)	Lipid	Long Chain Polyunsaturated Fatty Acid (n3 and n6)	1.42915	0.313509	0.515161	0.563283
quinate	Xenobiotics	Food Component/Plant	0.683019	0.0851885	0.550002	0.565558
2-methylbutyrylcarnitine (C5)	Amino Acid	Leucine, Isoleucine and Valine Metabolism	0.695076	0.172848	0.524757	0.586596
AMP	Nucleotide	Purine Metabolism, Adenine containing	0.695569	0.179323	0.523734	0.590199
dihydroorotate	Nucleotide	Pyrimidine Metabolism, Orotate containing	0.671385	0.110048	0.574787	0.601655
docosapentaenoylcarnitine (C22:5n3)*	Lipid	Fatty Acid Metabolism (Acyl Carnitine, Polyunsaturated)	1.49311	0.229732	0.57832	0.601993
histidine	Amino Acid	Histidine Metabolism	1.5146	0.201408	0.598934	0.616617
arachidonate (20:4n6)	Lipid	Long Chain Polyunsaturated Fatty Acid (n3 and n6)	1.4874	0.348691	0.572789	0.627747
linoleate (18:2n6)	Lipid	Long Chain Polyunsaturated Fatty Acid (n3 and n6)	1.50114	0.353851	0.58606	0.641625
riboflavin (Vitamin B2)	Cofactors and Vitamins	Riboflavin Metabolism	1.50612	0.348484	0.590838	0.644374
citrulline	Amino Acid	Urea cycle; Arginine and Proline Metabolism	0.650125	0.141565	0.62121	0.668626
Isobar: hexose diphosphates	Carbohydrate	Glycolysis, Gluconeogenesis, and Pyruvate Metabolism	1.51772	0.394071	0.601909	0.669325
13-HODE + 9-HODE	Lipid	Fatty Acid, Monohydroxy	0.644416	0.140544	0.633937	0.681502
10-nonadecenoate (19:1n9)	Lipid	Long Chain Monounsaturated Fatty Acid	1.56346	0.316311	0.644747	0.685677
linoleoylcarnitine (C18:2)*	Lipid	Fatty Acid Metabolism (Acyl Carnitine, Polyunsaturated)	0.63044	0.0979363	0.665569	0.689701
3-amino-2-piperidone	Amino Acid	Urea cycle; Arginine and Proline Metabolism	1.60824	0.282176	0.685485	0.71627
N-acetylmethionine sulfoxide	Amino Acid	Methionine, Cysteine, SAM and Taurine Metabolism	1.60756	0.304175	0.684869	0.720672
linolenate (18:3n3 or 3n6)	Lipid	Long Chain Polyunsaturated Fatty Acid (n3 and n6)	1.57106	0.420356	0.651741	0.72333
carnitine	Lipid	Carnitine Metabolism	0.623618	0.143002	0.681266	0.733849
5-methylthioadenosine (MTA)	Amino Acid	Polyamine Metabolism	1.5427	0.513306	0.625453	0.736164
cholate	Lipid	Primary Bile Acid Metabolism	1.48209	0.608982	0.567628	0.736463
pyroglutamine*	Amino Acid	Glutamate Metabolism	0.615668	0.132672	0.699776	0.746214
glycocholate	Lipid	Primary Bile Acid Metabolism	1.60713	0.429703	0.684485	0.755974
1-stearoyl-GPC (18:0)	Lipid	Lysophospholipid	0.617599	0.155149	0.695258	0.758366
nicotinamide ribonucleotide (NMN)	Cofactors and Vitamins	Nicotinate and Nicotinamide Metabolism	1.62121	0.425098	0.69707	0.765825
eicosenoylcarnitine (C20:1)*	Lipid	Fatty Acid Metabolism (Acyl Carnitine, Monounsaturated)	0.596342	0.107377	0.745789	0.77821
stearoylcarnitine (C18)	Lipid	Fatty Acid Metabolism (Acyl Carnitine, Long Chain Saturated)	1.68808	0.279294	0.755386	0.78276
trigonelline (N'-methylnicotinate)	Cofactors and Vitamins	Nicotinate and Nicotinamide Metabolism	0.603561	0.143067	0.728429	0.784616
margaroylcarnitine (C17)*	Lipid	Fatty Acid Metabolism (Acyl Carnitine, Long Chain Saturated)	1.70313	0.26005	0.768188	0.791502
guanine	Nucleotide	Purine Metabolism, Guanine containing	0.617207	0.19088	0.696173	0.791817
taurine	Amino Acid	Methionine, Cysteine, SAM and Taurine Metabolism	0.596595	0.136002	0.745176	0.797144
N-acetylserine	Amino Acid	Glycine, Serine and Threonine Metabolism	1.58454	0.578072	0.664061	0.797155
3-hydroxypyridine sulfate	Xenobiotics	Chemical	0.586348	0.110268	0.770171	0.805537
1-palmitoyl-GPC (16:0)	Lipid	Lysophospholipid	0.590683	0.133788	0.759543	0.810844
oleate/vaccenate (18:1)	Lipid	Long Chain Monounsaturated Fatty Acid	1.66761	0.452259	0.737783	0.811333
creatinine	Amino Acid	Creatine Metabolism	0.584019	0.110833	0.775914	0.811929
S-adenosylhomocysteine (SAH)	Amino Acid	Methionine, Cysteine, SAM and Taurine Metabolism	1.66054	0.48662	0.731655	0.817533
arabonate/xylonate	Carbohydrate	Pentose Metabolism	0.573853	0.121763	0.801246	0.846269
urea	Amino Acid	Urea cycle; Arginine and Proline Metabolism	1.75399	0.359278	0.810645	0.852602
3-phosphoglycerate	Carbohydrate	Glycolysis, Gluconeogenesis, and Pyruvate Metabolism	1.75108	0.37084	0.808247	0.853097
ophthalmate	Amino Acid	Glutathione Metabolism	1.81468	0.349684	0.859712	0.896844
erucate (22:1n9)	Lipid	Long Chain Monounsaturated Fatty Acid	1.80889	0.395748	0.855105	0.90297
dihomo-linoleoylcarnitine (C20:2)*	Lipid	Fatty Acid Metabolism (Acyl Carnitine, Polyunsaturated)	0.546698	0.123593	0.871183	0.922291
eicosapentaenoate (EPA; 20:5n3)	Lipid	Long Chain Polyunsaturated Fatty Acid (n3 and n6)	1.81993	0.469925	0.863886	0.930558
2-hydroxyglutarate	Lipid	Fatty Acid, Dicarboxylate	1.70161	0.703363	0.7669	0.93776
glycodeoxycholate	Lipid	Secondary Bile Acid Metabolism	1.70518	0.714707	0.769925	0.945602
sphinganine-1-phosphate	Lipid	Sphingolipid Synthesis	1.76157	0.755566	0.816863	1.00083
arginine	Amino Acid	Urea cycle; Arginine and Proline Metabolism	1.78811	0.745754	0.838438	1.01238
dihomolinolenate (20:3n3 or 3n6)	Lipid	Long Chain Polyunsaturated Fatty Acid (n3 and n6)	1.94489	0.563526	0.959688	1.04364
docosapentaenoate (DPA; 22:5n3)	Lipid	Long Chain Polyunsaturated Fatty Acid (n3 and n6)	1.99479	0.481202	0.996239	1.05443
mannitol/sorbitol	Carbohydrate	Fructose, Mannose and Galactose Metabolism	2.06819	0.473013	1.04837	1.10068
thiamin (Vitamin B1)	Cofactors and Vitamins	Thiamine Metabolism	2.08849	0.520509	1.06246	1.12457
spermidine	Amino Acid	Polyamine Metabolism	1.92448	0.829333	0.944472	1.13018
1-(1-enyl-palmitoyl)-2-palmitoleoyl-GPC (P-16:0/16:1)*	Lipid	Plasmalogen	2.12158	0.609241	1.08514	1.1676
ribulonate/xylulonate/lyxonate*	Carbohydrate	Pentose Metabolism	0.498912	0.204744	1.00314	1.17155
5-oxoproline	Amino Acid	Glutathione Metabolism	2.14295	0.647336	1.0996	1.19085
hypotaurine	Amino Acid	Methionine, Cysteine, SAM and Taurine Metabolism	0.457185	0.124409	1.12915	1.2032
pentose acid*	Partially Characterized Molecules	Partially Characterized Molecules	0.489502	0.212023	1.03061	1.21823
stearoyl ethanolamide	Lipid	Endocannabinoid	2.32413	0.689256	1.21669	1.30464
glutamate	Amino Acid	Glutamate Metabolism	2.52186	0.50295	1.33449	1.37426
pyruvate	Carbohydrate	Glycolysis, Gluconeogenesis, and Pyruvate Metabolism	1.97858	1.23944	0.984463	1.37688
4-guanidinobutanoate	Amino Acid	Guanidino and Acetamido Metabolism	2.55357	0.518512	1.35252	1.39375
1-carboxyethylisoleucine	Amino Acid	Leucine, Isoleucine and Valine Metabolism	2.26727	1.16257	1.18096	1.44388
pyridoxate	Cofactors and Vitamins	Vitamin B6 Metabolism	2.57557	0.755697	1.36489	1.45098
1-stearoyl-GPI (18:0)	Lipid	Lysophospholipid	2.59003	1.13377	1.37297	1.56459
palmitoyl ethanolamide	Lipid	Endocannabinoid	2.80158	0.855993	1.48624	1.5796
pyridoxal	Cofactors and Vitamins	Vitamin B6 Metabolism	2.96944	0.481861	1.57019	1.59652
lactate	Carbohydrate	Glycolysis, Gluconeogenesis, and Pyruvate Metabolism	2.87622	0.869637	1.52417	1.61559
imidazole lactate	Amino Acid	Histidine Metabolism	0.34059	0.0901974	1.55389	1.62402
4-imidazoleacetate	Amino Acid	Histidine Metabolism	0.31905	0.0483496	1.64814	1.67111
thioproline	Xenobiotics	Chemical	2.11752	1.6273	1.08238	1.67296
1-oleoyl-GPS (18:1)	Lipid	Lysophospholipid	2.67691	1.43562	1.42057	1.70818
oleoyl ethanolamide	Lipid	Endocannabinoid	3.09689	0.940156	1.63082	1.72298
alpha-ketoglutarate	Energy	TCA Cycle	3.08934	1.05389	1.6273	1.74367
S-adenosylmethionine (SAM)	Amino Acid	Methionine, Cysteine, SAM and Taurine Metabolism	2.32824	1.76105	1.21924	1.79136
gamma-glutamylthreonine	Peptide	Gamma-glutamyl Amino Acid	3.25813	1.00873	1.70404	1.7999
threonate	Cofactors and Vitamins	Ascorbate and Aldarate Metabolism	0.333153	0.193881	1.58574	1.92442
NAD+	Cofactors and Vitamins	Nicotinate and Nicotinamide Metabolism	2.01947	1.96179	1.01398	1.95767
1-carboxyethylleucine	Amino Acid	Leucine, Isoleucine and Valine Metabolism	3.40105	1.98873	1.76598	2.1079
pyridoxamine	Cofactors and Vitamins	Vitamin B6 Metabolism	3.79467	1.66416	1.92398	2.1163
gamma-glutamylleucine	Peptide	Gamma-glutamyl Amino Acid	4.1015	1.42491	2.03615	2.15685
gamma-glutamylisoleucine*	Peptide	Gamma-glutamyl Amino Acid	4.1763	1.36311	2.06222	2.16876
1-carboxyethylphenylalanine	Amino Acid	Phenylalanine Metabolism	3.31611	2.47659	1.72949	2.28726
sedoheptulose-7-phosphate	Carbohydrate	Pentose Phosphate Pathway	5.77962	2.21851	2.53098	2.67832
trimethylamine N-oxide	Lipid	Phospholipid Metabolism	0.171449	0.0917872	2.54415	2.83076
